# Supplementary material for: scDecorr: feature decorrelation based representation learning enables self-supervised alignment of multiple single-cell experiments
Source: Sci Rep. 2026 Apr 29;16:13782. doi: 10.1038/s41598-026-50586-z (PMC13128840; doi:10.1038/s41598-026-50586-z)
Supplement: Supplementary file 2 — Supplementary Information 2. [file 41598_2026_50586_MOESM2_ESM.xlsx]

## Sheet: Overview
Dataset	# Batches (Integration)	Batches (Integration)	# Batches (Label Transfer)	Batches (Label Transfer)	# Cells	# Cell Types	Shared Cell Types (%) (Atleast 2 batches)	Shared Cell Types (%) (All Batches)	Reference
Crosstissue Immune	3	5v1, 5v2, 3	3	5v1, 5v2, 3	216611	18	100 %	100 %	https://cellxgene.cziscience.com/collections/62ef75e4-cbea-454e-a0ce-998ec40223d3 (T cells only)
Human Immune	10	10X, Freytag, Oetjen_A, Oetjen_P, Oetjen_U, Sun_sample1_CS, Sun_sample2_KC, Sun_sample3_TB, Sun_sample4_TC, Villani	5	10X, Freytag, Oetjen, Sun, Villani	33506	16	0.75	0.1875	https://support.10xgenomics.com/single-cell-gene-expression/datasets/3.0.0/pbmc_10k_v3 GSE115189 GSE128066 GSE94820
Human Lung	16	1, 2, 3, 4, ,5, 6 A1, A2, A3, A4, A5, A6 B1, B2, B3, B4	3	1-6 (10x_Transplant) A1-A6 (10X_Biopsy) B1-B4 (DropSeq_Transplant)	32472	17	0.65	0.53	https://www.nature.com/articles/s41592-021-01336-8#data-availability
Human Pancreas	9	celseq, celseq2, fluidgmc1 inDrop1, inDrop2, inDrop3, inDrop4, smarter, smartseq2	6	celseq, celseq2, fluidgmc1 inDrop, smarter, smartseq2	16382	14	0.93	0.29	GSE81076, GSE85241, GSE86469, GSE84133, GSE81608
Tabula Muris	2	Droplet, FACS	2	Droplet, FACS	67354	28	0.93	0.93	https://pubmed.ncbi.nlm.nih.gov/30283141/
				Label transfer is performed on distinct experiments/platforms/technologies and not on individual donor batches			Shared cell types are computed on the label transfer batch
Batch Specific Cell Types ( > 99% cells of a cell-type in a batch)
Dataset	Batch	Cell Type	# Cells	% Cells in Batch
Crosstissue Immune	-	-	-	-
Tabula Muris	droplet	kidney proximal convoluted tubule epithelial cell	1278	100
	facs	microglial cell	3733	100
Human Immune	Oetjen	CD10+ B cells	207	100
	Oetjen	Monocyte progenitors	428	100
	Oetjen	Erythroid progenitors	463	100
	Oetjen	Erythrocytes	1502	100
Human Lung	10x_Biopsy	Ionocytes	46	100
	10x_Biopsy	Basal 1	1972	99.898
	10x_Biopsy	Basal 2	3072	99.772
	10x_Transplant	Neutrophils_IL1R2	472	99.788
	10x_Transplant	Neutrophil_CD14_high	1626	99.754
	Dropseq_transplant	Type 1	424	100
Human Pancreas	inDrop	t_cell	7	100

## Sheet: Crosstissue Immune
	5v1	5v2	3	total
ILC3	215	631	466	1312
Cycling T&NK	510	173	1443	2126
Tnaive/CM_CD4_activated	1231	2419	98	3748
Tgd_CRTAM+	931	2112	1647	4690
MAIT	2308	1692	849	4849
T_CD4/CD8	1628	2144	1859	5631
Trm_Tgd	277	2303	4307	6887
Tnaive/CM_CD8	1772	2522	3507	7801
NK_CD56bright_CD16-	2245	2624	4033	8902
Tregs	3299	4748	4096	12143
Trm/em_CD8	3713	2966	5995	12674
Tem/emra_CD8	3064	2450	9098	14612
Tfh	3688	3881	7724	15293
Trm_Th1/Th17	1621	4482	9996	16099
Teffector/EM_CD4	4463	4308	11098	19869
NK_CD16+	2242	3512	14837	20591
Trm_gut_CD8	1612	9627	14280	25519
Tnaive/CM_CD4	6896	8965	18004	33865
total	41715	61559	113337	216611

## Sheet: Muris
	droplet	facs	total
monocyte	658	354	1012
basal cell	430	592	1022
DN4 thymocyte	563	460	1023
enterocyte of epithelium of large intestine	289	743	1032
promonocyte	779	274	1053
pancreatic B cell	689	397	1086
bladder cell	823	272	1095
hepatocyte	840	328	1168
myeloid cell	527	713	1240
bronchial smooth muscle cell	665	579	1244
kidney proximal convoluted tubule epithelial cell	1278	0	1278
proerythroblast	1288	29	1317
skeletal muscle satellite cell	576	752	1328
endothelial cell of coronary artery	961	742	1703
fibroblast of cardiac tissue	656	1087	1743
mesenchymal stem cell of adipose	536	1313	1849
bladder urothelial cell	1491	380	1871
classical monocyte	2200	60	2260
granulocytopoietic cell	2166	127	2293
macrophage	2020	701	2721
keratinocyte	3124	333	3457
T cell	3254	387	3641
microglial cell	0	3733	3733
mesenchymal stem cell	3650	406	4056
endothelial cell	2794	1386	4180
granulocyte	3513	811	4324
basal cell of epidermis	3182	1162	4344
B cell	8712	1569	10281
total	47664	19690	67354
Batch Specific Cell Types ( > 99% cells of a cell-type in a batch)
batch	cell_type	num_cells	frac_cells_in_batch
droplet	kidney proximal convoluted tubule epithelial cell	1278	1
facs	microglial cell	3733	1

## Sheet: Human Immune
	Oetjen	Freytag	10X	Sun	Villani	total
Plasma cells	111	0	18	0	0	129
CD10+ B cells	207	0	0	0	0	207
Megakaryocyte progenitors	219	16	21	14	0	270
Monocyte progenitors	428	0	0	0	0	428
Plasmacytoid dendritic cells	133	11	81	40	171	436
Erythroid progenitors	463	0	0	0	0	463
HSPCs	445	0	28	0	0	473
CD16+ Monocytes	165	25	364	271	172	997
Monocyte-derived dendritic cells	214	0	182	82	534	1012
Erythrocytes	1502	0	0	0	0	1502
CD8+ T cells	985	270	350	578	0	2183
NK cells	89	476	756	973	0	2294
NKT cells	608	432	1056	649	0	2745
CD20+ B cells	491	427	1546	409	0	2873
CD14+ Monocytes	997	452	3388	1501	145	6483
CD4+ T cells	2524	1238	2937	4312	0	11011
total	9581	3347	10727	8829	1022	33506
Batch Specific Cell Types ( > 99% cells of a cell-type in a batch)
batch	cell_type	# cells	% cells in batch
Oetjen	CD10+ B cells	207	100 %
Oetjen	Monocyte progenitors	428	1
Oetjen	Erythroid progenitors	463	1
Oetjen	Erythrocytes	1502	1

## Sheet: Human Lung
	Dropseq_transplant	10x_Biopsy	10x_Transplant	total
Ionocytes	0	46	0	46
Lymphatic	195	2	144	341
Type 1	424	0	0	424
Neutrophils_IL1R2	0	1	471	472
Fibroblast	204	51	478	733
Mast cell	660	2	227	889
Endothelium	360	310	318	988
B cell	1250	51	52	1353
Dendritic cell	0	195	1172	1367
Neutrophil_CD14_high	0	4	1622	1626
T/NK cell	1181	4	612	1797
Basal 1	0	1970	2	1972
Secretory	706	1741	12	2459
Basal 2	0	3065	7	3072
Ciliated	433	2580	142	3155
Type 2	1410	0	2876	4286
Macrophage	2878	24	4590	7492
total	9701	10046	12725	32472
Batch Specific Cell Types ( > 99% cells of a cell-type in a batch)
batch	cell_type	num_cells	frac_cells_in_batch
10x_Biopsy	Ionocytes	46	1
10x_Biopsy	Basal 1	1972	0.998986
10x_Biopsy	Basal 2	3072	0.997721
10x_Transplant	Neutrophils_IL1R2	472	0.997881
10x_Transplant	Neutrophil_CD14_high	1626	0.99754
Dropseq_transplant	Type 1	424	1

## Sheet: Human Pancreas
	celseq	celseq2	fluidigmc1	smartseq2	inDrop	smarter	total
t_cell	0	0	0	0	7	0	7
schwann	1	4	5	2	13	0	25
epsilon	1	4	1	8	18	0	32
mast	1	6	3	7	25	0	42
macrophage	1	15	1	7	55	0	79
quiescent_stellate	1	12	1	6	173	0	193
endothelial	5	21	14	21	252	0	313
activated_stellate	19	90	16	55	284	0	464
gamma	18	110	18	213	255	85	699
delta	50	203	25	127	601	49	1055
acinar	228	274	21	188	958	0	1669
ductal	327	258	36	444	1077	0	2142
beta	161	445	258	308	2525	472	4169
alpha	191	843	239	1008	2326	886	5493
total	1004	2285	638	2394	8569	1492	16382
Batch Specific Cell Types ( > 99% cells of a cell-type in a batch)
batch	cell_type	num_cells	frac_cells_in_batch
inDrop	t_cell	7	1
