# Supplementary material for: scDecorr: feature decorrelation based representation learning enables self-supervised alignment of multiple single-cell experiments
Source: Sci Rep. 2026 Apr 29;16:13782. doi: 10.1038/s41598-026-50586-z (PMC13128840; doi:10.1038/s41598-026-50586-z)
Supplement: Supplementary file 3 — Supplementary Information 3. [file 41598_2026_50586_MOESM3_ESM.xlsx]

## Sheet: Raw Scores
	Dataset	Method	ARI	NMI	CellType ASW	Batch ASW	Batch Entropy Mix	Graph Connect	Overcorrection
0	Tabula Muris	PCA	0.587827 ± 1.137448e-02	0.779988 ± 5.701626e-03	0.589414 ± 0.000000e+00	0.691029 ± 1.060196e-08	0.008368 ± 0.000000e+00	0.960213 ± 9.822241e-05	0.825037 ± 1.110223e-16
1	Tabula Muris	Scanorama	-0.000032 ± 4.393435e-05	0.001675 ± 3.788493e-05	0.495555 ± 3.888411e-05	0.992101 ± 7.304648e-05	0.633800 ± 8.761775e-04	0.056997 ± 2.405664e-03	0.058510 ± 1.041026e-04
2	Tabula Muris	LIGER	0.579767 ± 0.000000e+00	0.764941 ± 0.000000e+00	0.599837 ± 9.930137e-17	0.805261 ± 9.930137e-17	0.460072 ± 5.551115e-17	0.936783 ± 0.000000e+00	0.752376 ± 0.000000e+00
3	Tabula Muris	trVAE	0.666075 ± 2.098702e-03	0.819325 ± 2.813457e-03	0.572337 ± 5.245592e-03	0.832617 ± 6.643147e-03	0.360227 ± 9.435948e-03	0.966275 ± 7.320394e-03	0.815543 ± 3.028419e-03
4	Tabula Muris	Harmony	0.653165 ± 1.417654e-02	0.812650 ± 4.424749e-03	0.574857 ± 2.775839e-03	0.871997 ± 3.461902e-04	0.324309 ± 6.964523e-04	0.972024 ± 4.853052e-04	0.818134 ± 2.450442e-04
5	Tabula Muris	scVI	0.695276 ± 1.845870e-02	0.834567 ± 1.732127e-03	0.546102 ± 1.679636e-03	0.892604 ± 9.289834e-04	0.375929 ± 7.776939e-03	0.976596 ± 7.131884e-03	0.851277 ± 1.206955e-03
6	Tabula Muris	SCALEX	0.675102 ± 9.794983e-03	0.808072 ± 5.376551e-03	0.573616 ± 1.683351e-03	0.790397 ± 1.288973e-03	0.205141 ± 4.347032e-03	0.955388 ± 1.890033e-03	0.752231 ± 7.892788e-04
7	Tabula Muris	scCobra	0.683185 ± 1.518836e-02	0.821377 ± 2.403130e-03	0.572423 ± 1.428058e-03	0.790622 ± 1.070018e-03	0.171652 ± 4.033932e-03	0.961020 ± 3.477380e-04	0.788243 ± 1.701782e-03
8	Tabula Muris	scDecorr	0.709893 ± 1.071959e-02	0.812437 ± 4.074913e-03	0.596133 ± 3.207128e-03	0.783779 ± 3.661777e-03	0.342418 ± 3.579182e-03	0.949559 ± 4.878789e-03	0.830168 ± 4.164753e-03
9	Cross Tissue Immune	PCA	0.237463 ± 5.064423e-03	0.491557 ± 5.062003e-03	0.527196 ± 3.725290e-09	0.826009 ± 2.403609e-09	0.032519 ± 0.000000e+00	0.976169 ± 4.900579e-04	0.765682 ± 0.000000e+00
10	Cross Tissue Immune	Scanorama	0.000467 ± 5.929406e-05	0.005773 ± 8.737235e-04	0.494415 ± 6.037803e-04	0.982416 ± 1.647345e-03	0.459776 ± 8.776056e-03	0.388653 ± 4.867721e-04	0.087483 ± 1.664000e-04
11	Cross Tissue Immune	LIGER	0.338475 ± 0.000000e+00	0.486546 ± 5.551115e-17	0.513837 ± 0.000000e+00	0.898109 ± 1.404333e-16	0.466984 ± 0.000000e+00	0.932615 ± 0.000000e+00	0.659804 ± 0.000000e+00
12	Cross Tissue Immune	trVAE	0.258555 ± 7.895385e-02	0.368651 ± 1.077188e-01	0.497735 ± 1.059220e-02	0.972069 ± 1.463194e-02	0.593826 ± 6.683730e-02	0.858902 ± 5.611557e-02	0.396656 ± 1.394081e-01
13	Cross Tissue Immune	Harmony	0.448614 ± 2.164440e-02	0.607961 ± 2.416503e-02	0.523241 ± 2.928713e-03	0.947646 ± 4.488318e-03	0.370618 ± 2.275284e-02	0.972714 ± 5.073390e-04	0.752354 ± 6.888525e-03
14	Cross Tissue Immune	scVI	0.344984 ± 2.007064e-02	0.511775 ± 1.508095e-02	0.516720 ± 1.131272e-03	0.950609 ± 6.580505e-04	0.257569 ± 3.174111e-03	0.976715 ± 3.583294e-04	0.699278 ± 3.668571e-03
15	Cross Tissue Immune	SCALEX	0.430483 ± 1.003453e-02	0.600368 ± 8.680009e-03	0.545072 ± 7.539264e-04	0.904595 ± 8.020227e-04	0.310186 ± 3.364885e-03	0.966113 ± 4.423072e-04	0.750482 ± 4.348988e-04
16	Cross Tissue Immune	scCobra	0.417427 ± 1.365794e-02	0.591741 ± 9.004925e-03	0.536134 ± 5.580821e-04	0.913683 ± 4.279490e-04	0.307552 ± 3.007493e-03	0.971339 ± 3.934013e-04	0.749831 ± 1.319759e-03
17	Cross Tissue Immune	scDecorr	0.510699 ± 1.569896e-02	0.665540 ± 1.120078e-02	0.565888 ± 3.237752e-03	0.842038 ± 2.851001e-03	0.248884 ± 5.944226e-03	0.970386 ± 2.202604e-04	0.823966 ± 1.749932e-03
18	Human Immune	PCA	0.374355 ± 1.393680e-02	0.659564 ± 8.994319e-03	0.582484 ± 2.980232e-09	0.816488 ± 6.200397e-09	0.141275 ± 0.000000e+00	0.873896 ± 3.766626e-05	0.887035 ± 4.000000e-07
19	Human Immune	Scanorama	0.116133 ± 1.628027e-02	0.120122 ± 1.197194e-02	0.471522 ± 1.931862e-04	0.923042 ± 9.520391e-04	0.322063 ± 3.285187e-02	0.341950 ± 2.185623e-02	0.283012 ± 4.981182e-03
20	Human Immune	LIGER	0.586018 ± 3.733922e-02	0.686471 ± 5.295915e-03	0.560871 ± 4.965068e-17	0.844037 ± 9.930137e-17	0.524114 ± 0.000000e+00	0.869654 ± 0.000000e+00	0.797540 ± 0.000000e+00
21	Human Immune	trVAE	0.305994 ± 2.500339e-01	0.363930 ± 2.966309e-01	0.509827 ± 1.666435e-02	0.929242 ± 3.310295e-02	0.541298 ± 4.955255e-02	0.619567 ± 3.299084e-01	0.466678 ± 2.423916e-01
22	Human Immune	Harmony	0.709394 ± 5.061889e-02	0.781611 ± 1.710744e-02	0.566250 ± 6.483288e-03	0.896349 ± 2.534378e-03	0.409217 ± 8.649779e-03	0.959298 ± 8.981731e-03	0.837975 ± 5.235692e-03
23	Human Immune	scVI	0.688073 ± 5.290802e-02	0.783132 ± 1.005006e-02	0.562224 ± 2.705537e-03	0.887830 ± 3.919769e-03	0.418978 ± 8.014445e-03	0.983825 ± 5.414453e-03	0.860840 ± 2.764817e-03
24	Human Immune	SCALEX	0.643763 ± 3.602831e-02	0.753759 ± 5.469716e-03	0.582957 ± 3.141657e-03	0.850795 ± 3.354918e-03	0.317810 ± 5.657738e-03	0.965609 ± 4.230592e-03	0.859813 ± 4.602224e-03
25	Human Immune	scCobra	0.612121 ± 9.958314e-03	0.756965 ± 5.318228e-03	0.563694 ± 2.117032e-03	0.869456 ± 3.463258e-03	0.357071 ± 9.083918e-03	0.961473 ± 4.667473e-04	0.857798 ± 1.089221e-03
26	Human Immune	scDecorr	0.826278 ± 4.105056e-02	0.817466 ± 1.660770e-02	0.618061 ± 6.006710e-03	0.831715 ± 7.031493e-03	0.337422 ± 4.097653e-03	0.971952 ± 8.965475e-03	0.886900 ± 7.008636e-03
27	Human Lung	PCA	0.426026 ± 2.338524e-04	0.725302 ± 1.781846e-04	0.550850 ± 5.960464e-09	0.865257 ± 2.760869e-09	0.137359 ± 0.000000e+00	0.816606 ± 1.394052e-05	0.898519 ± 4.000000e-07
28	Human Lung	Scanorama	0.099561 ± 3.435433e-03	0.333258 ± 2.724334e-03	0.432614 ± 3.773352e-04	0.854205 ± 6.199020e-04	0.270283 ± 3.910391e-04	0.583229 ± 1.561376e-02	0.385805 ± 5.585042e-04
29	Human Lung	LIGER	0.403813 ± 5.551115e-17	0.589822 ± 0.000000e+00	0.530907 ± 1.110223e-16	0.853849 ± 1.110223e-16	0.358973 ± 0.000000e+00	0.842130 ± 0.000000e+00	0.659901 ± 0.000000e+00
30	Human Lung	trVAE	-0.000047 ± 1.141993e-04	0.000598 ± 1.929953e-04	0.490191 ± 2.072201e-03	0.879953 ± 3.286487e-03	0.456169 ± 2.718936e-03	0.241174 ± 6.013950e-04	0.110662 ± 5.089277e-04
31	Human Lung	Harmony	0.496182 ± 2.613110e-03	0.699584 ± 2.116198e-02	0.537652 ± 2.871646e-03	0.903162 ± 4.501873e-03	0.283263 ± 1.242849e-02	0.948078 ± 1.240442e-02	0.771927 ± 2.368741e-02
32	Human Lung	scVI	0.574681 ± 4.945778e-02	0.748846 ± 1.017391e-02	0.554508 ± 2.097653e-02	0.889712 ± 2.007148e-02	0.269947 ± 3.952452e-02	0.975375 ± 9.553139e-04	0.804752 ± 3.326018e-02
33	Human Lung	SCALEX	0.524767 ± 9.257030e-03	0.661149 ± 6.327712e-03	0.549659 ± 1.128766e-03	0.876832 ± 3.561264e-03	0.273250 ± 3.080069e-03	0.954361 ± 3.008330e-03	0.743367 ± 4.130286e-03
34	Human Lung	scCobra	0.551022 ± 9.501038e-03	0.680503 ± 3.861040e-03	0.543647 ± 3.325206e-03	0.892654 ± 1.259128e-03	0.281044 ± 1.765845e-03	0.958134 ± 3.300109e-03	0.740959 ± 4.789033e-03
35	Human Lung	scDecorr	0.639663 ± 4.382935e-03	0.749920 ± 6.713374e-03	0.630313 ± 4.310724e-03	0.822739 ± 6.460887e-03	0.261945 ± 3.910127e-03	0.978876 ± 7.957571e-03	0.848013 ± 8.293611e-03
36	Human Pancreas	PCA	0.261866 ± 1.312993e-02	0.629445 ± 9.469442e-03	0.580981 ± 1.490116e-08	0.783685 ± 5.682898e-09	0.054237 ± 0.000000e+00	0.832713 ± 0.000000e+00	0.955788 ± 0.000000e+00
37	Human Pancreas	Scanorama	0.037589 ± 1.895714e-03	0.110905 ± 9.175555e-03	0.472594 ± 2.264915e-03	0.823830 ± 7.330427e-03	0.295703 ± 1.220462e-02	0.321745 ± 3.127616e-02	0.350327 ± 2.717272e-03
38	Human Pancreas	LIGER	0.762580 ± 5.709149e-02	0.799053 ± 1.448867e-02	0.659133 ± 9.930137e-17	0.852347 ± 0.000000e+00	0.551728 ± 0.000000e+00	0.899886 ± 1.110223e-16	0.927144 ± 0.000000e+00
39	Human Pancreas	trVAE	0.906256 ± 1.051030e-02	0.859721 ± 7.050867e-03	0.557017 ± 6.611697e-03	0.895976 ± 9.796064e-03	0.546871 ± 9.099776e-03	0.853552 ± 3.258680e-02	0.858784 ± 1.596322e-02
40	Human Pancreas	Harmony	0.926006 ± 4.810211e-03	0.888318 ± 4.411086e-03	0.646367 ± 7.291194e-04	0.892341 ± 1.720485e-03	0.409000 ± 4.395967e-04	0.974663 ± 2.324827e-03	0.947694 ± 6.357598e-04
41	Human Pancreas	scVI	0.943645 ± 1.700082e-03	0.899573 ± 3.404926e-03	0.591328 ± 7.028749e-03	0.871395 ± 4.904362e-03	0.311483 ± 5.176093e-03	0.969068 ± 4.881152e-03	0.944590 ± 1.291405e-03
42	Human Pancreas	SCALEX	0.936601 ± 1.296473e-03	0.887045 ± 4.642222e-03	0.607279 ± 1.246895e-03	0.881555 ± 2.400220e-03	0.379475 ± 4.998840e-03	0.929116 ± 1.294972e-02	0.931771 ± 1.154989e-03
43	Human Pancreas	scCobra	0.931720 ± 9.723627e-03	0.880697 ± 1.449430e-02	0.578681 ± 3.044360e-03	0.875693 ± 2.706889e-03	0.382104 ± 5.496592e-03	0.907212 ± 6.897114e-03	0.925125 ± 1.918413e-03
44	Human Pancreas	scDecorr	0.946187 ± 7.652314e-03	0.891654 ± 7.490717e-03	0.673468 ± 4.291656e-03	0.845081 ± 6.009424e-03	0.295880 ± 5.359395e-03	0.938035 ± 9.630401e-03	0.952306 ± 6.819726e-03
± error indicates standard deviation of scores over 5 independent runs

## Sheet: Normalised Scores
	Dataset	Method	ARI	NMI	CellType ASW	Batch ASW	Batch Entropy Mix	Graph Connect	Overcorrection
0	Tabula Muris	PCA	0.811677 ± 1.570295e-02	0.932563 ± 6.831193e-03	0.900108 ± 0.000000e+00	0.000000 ± 3.520478e-08	0.000000 ± 0.000000e+00	0.976104 ± 1.058631e-04	0.964845 ± 1.110223e-16
1	Tabula Muris	Scanorama	0.000113 ± 6.065322e-05	0.000057 ± 4.539043e-05	0.000623 ± 3.726432e-04	0.999736 ± 2.425576e-04	0.998293 ± 1.398524e-03	0.002628 ± 2.592799e-03	0.000142 ± 1.310171e-04
2	Tabula Muris	LIGER	0.800550 ± 0.000000e+00	0.914536 ± 0.000000e+00	1.000000 ± 8.005932e-16	0.379318 ± 3.330669e-16	0.720995 ± 0.000000e+00	0.950851 ± 0.000000e+00	0.873399 ± 0.000000e+00
3	Tabula Muris	trVAE	0.919702 ± 2.897347e-03	0.979694 ± 3.370840e-03	0.736457 ± 5.027077e-02	0.470156 ± 2.205918e-02	0.561625 ± 1.506134e-02	0.982637 ± 7.889844e-03	0.952897 ± 3.811379e-03
4	Tabula Muris	harmony	0.901879 ± 1.957131e-02	0.971696 ± 5.301350e-03	0.760601 ± 2.660206e-02	0.600921 ± 1.149556e-03	0.504294 ± 1.111653e-03	0.988833 ± 5.230569e-04	0.956157 ± 3.083973e-04
5	Tabula Muris	scVI	0.960016 ± 2.548301e-02	0.997955 ± 2.075284e-03	0.485039 ± 1.609667e-02	0.669348 ± 3.084775e-03	0.586688 ± 1.241328e-02	0.993761 ± 7.686669e-03	0.997869 ± 1.518999e-03
6	Tabula Muris	SCALEX	0.932165 ± 1.352239e-02	0.966211 ± 6.441716e-03	0.748714 ± 1.613228e-02	0.329960 ± 4.280153e-03	0.314082 ± 6.938584e-03	0.970904 ± 2.037057e-03	0.873216 ± 9.933370e-04
7	Tabula Muris	scCobra	0.943323 ± 2.096817e-02	0.982152 ± 2.879222e-03	0.737279 ± 1.368570e-02	0.330708 ± 3.553095e-03	0.260628 ± 6.438824e-03	0.976974 ± 3.747883e-04	0.918539 ± 2.141757e-03
8	Tabula Muris	scDecorr	0.980195 ± 1.479885e-02	0.971441 ± 4.882207e-03	0.964500 ± 3.073529e-02	0.307983 ± 1.215927e-02	0.533200 ± 5.712967e-03	0.964622 ± 5.258307e-03	0.971302 ± 5.241498e-03
9	Cross Tissue Immune	PCA	0.450276 ± 9.617220e-03	0.722691 ± 7.523871e-03	0.468719 ± 4.888771e-08	0.000000 ± 1.528715e-08	0.000000 ± 0.000000e+00	0.998210 ± 8.312481e-04	0.919586 ± 1.110223e-16
10	Cross Tissue Immune	Scanorama	0.000225 ± 1.125980e-04	0.000649 ± 1.298653e-03	0.038538 ± 7.923526e-03	0.994761 ± 1.047725e-02	0.714932 ± 1.468502e-02	0.001651 ± 8.256746e-04	0.000113 ± 2.255981e-04
11	Cross Tissue Immune	LIGER	0.642096 ± 0.000000e+00	0.715242 ± 0.000000e+00	0.293410 ± 0.000000e+00	0.458566 ± 2.895107e-16	0.726993 ± 0.000000e+00	0.924334 ± 0.000000e+00	0.776041 ± 0.000000e+00
12	Cross Tissue Immune	trVAE	0.490329 ± 1.499315e-01	0.540011 ± 1.601070e-01	0.082105 ± 1.390035e-01	0.928955 ± 9.306033e-02	0.939238 ± 1.118392e-01	0.799300 ± 9.518460e-02	0.419276 ± 1.890036e-01
13	Cross Tissue Immune	harmony	0.851246 ± 4.110221e-02	0.895707 ± 3.591751e-02	0.416825 ± 3.843407e-02	0.773624 ± 2.854607e-02	0.565742 ± 3.807245e-02	0.992351 ± 8.605607e-04	0.901516 ± 9.339170e-03
14	Cross Tissue Immune	scVI	0.654456 ± 3.811368e-02	0.752742 ± 2.241546e-02	0.331243 ± 1.484590e-02	0.792469 ± 4.185255e-03	0.376578 ± 5.311256e-03	0.999138 ± 6.078070e-04	0.829558 ± 4.973694e-03
15	Cross Tissue Immune	SCALEX	0.816816 ± 1.905533e-02	0.884421 ± 1.290147e-02	0.703309 ± 9.893923e-03	0.499819 ± 5.100930e-03	0.464621 ± 5.630481e-03	0.981154 ± 7.502522e-04	0.898979 ± 5.896173e-04
16	Cross Tissue Immune	scCobra	0.792023 ± 2.593611e-02	0.871598 ± 1.338440e-02	0.586015 ± 7.323819e-03	0.557616 ± 2.721791e-03	0.460213 ± 5.032454e-03	0.990018 ± 6.672968e-04	0.898096 ± 1.789273e-03
17	Cross Tissue Immune	scDecorr	0.969144 ± 2.981195e-02	0.981290 ± 1.664820e-02	0.976482 ± 4.248965e-02	0.101951 ± 1.813260e-02	0.362044 ± 9.946505e-03	0.988401 ± 3.736110e-04	0.998605 ± 2.372483e-03
18	Human Immune	PCA	0.419722 ± 1.563379e-02	0.785631 ± 1.073154e-02	0.718305 ± 1.925241e-08	0.000000 ± 4.049746e-08	0.000000 ± 0.000000e+00	0.849494 ± 4.861833e-05	0.982135 ± 5.485229e-07
19	Human Immune	Scanorama	0.130058 ± 1.826261e-02	0.141997 ± 1.428428e-02	0.001485 ± 1.247990e-03	0.695946 ± 6.218178e-03	0.392826 ± 7.138216e-02	0.162876 ± 2.821127e-02	0.153833 ± 6.830732e-03
20	Human Immune	LIGER	0.657158 ± 4.188577e-02	0.817735 ± 6.318805e-03	0.578687 ± 3.140185e-16	0.179930 ± 2.775558e-16	0.831850 ± 0.000000e+00	0.844019 ± 0.000000e+00	0.859409 ± 1.110223e-16
21	Human Immune	trVAE	0.343037 ± 2.804789e-01	0.432896 ± 3.539243e-01	0.248939 ± 1.076523e-01	0.736443 ± 2.162096e-01	0.869190 ± 1.076702e-01	0.521215 ± 4.258346e-01	0.405696 ± 3.323934e-01
22	Human Immune	harmony	0.795556 ± 5.678242e-02	0.931250 ± 2.041169e-02	0.613432 ± 4.188229e-02	0.521602 ± 1.655312e-02	0.582198 ± 1.879466e-02	0.959728 ± 1.159331e-02	0.914858 ± 7.179743e-03
23	Human Immune	scVI	0.771639 ± 5.935029e-02	0.933065 ± 1.199120e-02	0.587427 ± 1.747788e-02	0.465960 ± 2.560170e-02	0.603406 ± 1.741418e-02	0.991387 ± 6.988792e-03	0.946214 ± 3.791413e-03
24	Human Immune	SCALEX	0.721934 ± 4.041524e-02	0.898020 ± 6.526176e-03	0.721361 ± 2.029523e-02	0.224069 ± 2.191241e-02	0.383582 ± 1.229341e-02	0.967874 ± 5.460704e-03	0.944804 ± 6.311063e-03
25	Human Immune	scCobra	0.686439 ± 1.117087e-02	0.901844 ± 6.345428e-03	0.596920 ± 1.367611e-02	0.345956 ± 2.262003e-02	0.468891 ± 1.973798e-02	0.962536 ± 6.024615e-04	0.942041 ± 1.493656e-03
26	Human Immune	scDecorr	0.926673 ± 4.604903e-02	0.974031 ± 1.981543e-02	0.948134 ± 3.880357e-02	0.099450 ± 4.592571e-02	0.426198 ± 8.903581e-03	0.976061 ± 1.157233e-02	0.981949 ± 9.610995e-03
27	Human Lung	PCA	0.658414 ± 3.612601e-04	0.956797 ± 2.351410e-04	0.585546 ± 2.940070e-08	0.577392 ± 2.875439e-08	0.000000 ± 0.000000e+00	0.768929 ± 1.859022e-05	1.000000 ± 5.075317e-07
28	Human Lung	Scanorama	0.154084 ± 5.307127e-03	0.439436 ± 3.595164e-03	0.002332 ± 1.861251e-03	0.462287 ± 6.456267e-03	0.409954 ± 1.206016e-03	0.457713 ± 2.082155e-02	0.349454 ± 7.086466e-04
29	Human Lung	LIGER	0.624099 ± 0.000000e+00	0.778011 ± 0.000000e+00	0.487175 ± 4.010657e-16	0.458578 ± 9.114654e-16	0.683486 ± 0.000000e+00	0.802967 ± 1.110223e-16	0.697234 ± 0.000000e+00
30	Human Lung	trVAE	0.000207 ± 1.764174e-04	0.000442 ± 2.546860e-04	0.286341 ± 1.022138e-02	0.730444 ± 3.422870e-02	0.983250 ± 8.385557e-03	0.001569 ± 8.019832e-04	0.000343 ± 6.457425e-04
31	Human Lung	harmony	0.766792 ± 4.036787e-03	0.922857 ± 2.792638e-02	0.520446 ± 1.416473e-02	0.972172 ± 4.688691e-02	0.449985 ± 3.833109e-02	0.944252 ± 1.654177e-02	0.839376 ± 3.005528e-02
32	Human Lung	scVI	0.888058 ± 7.640340e-02	0.987867 ± 1.342598e-02	0.603591 ± 1.034692e-01	0.832084 ± 2.090441e-01	0.408919 ± 1.218988e-01	0.980654 ± 1.273948e-03	0.881026 ± 4.220150e-02
33	Human Lung	SCALEX	0.810950 ± 1.430045e-02	0.872138 ± 8.350357e-03	0.579672 ± 5.567774e-03	0.697941 ± 3.709049e-02	0.419103 ± 9.499339e-03	0.952631 ± 4.011724e-03	0.803138 ± 5.240628e-03
34	Human Lung	scCobra	0.851509 ± 1.467740e-02	0.897678 ± 5.095217e-03	0.550019 ± 1.640197e-02	0.862728 ± 1.311379e-02	0.443141 ± 5.446098e-03	0.957662 ± 4.400822e-03	0.800083 ± 6.076466e-03
35	Human Lung	scDecorr	0.988444 ± 6.770850e-03	0.989283 ± 8.859295e-03	0.977508 ± 2.126316e-02	0.134567 ± 6.729001e-02	0.384238 ± 1.205935e-02	0.985322 ± 1.061173e-02	0.935916 ± 1.052318e-02
36	Human Pancreas	PCA	0.246866 ± 1.428991e-02	0.659927 ± 1.174872e-02	0.534274 ± 7.155299e-08	0.000000 ± 4.553288e-08	0.000000 ± 0.000000e+00	0.787008 ± 0.000000e+00	1.000000 ± 0.000000e+00
37	Human Pancreas	Scanorama	0.002775 ± 2.063194e-03	0.016575 ± 1.138410e-02	0.013817 ± 1.087576e-02	0.321652 ± 5.873331e-02	0.477912 ± 2.415554e-02	0.042612 ± 4.556425e-02	0.007007 ± 4.456492e-03
38	Human Pancreas	LIGER	0.791816 ± 6.213533e-02	0.870359 ± 1.797607e-02	0.909548 ± 4.965068e-16	0.550141 ± 0.000000e+00	0.984639 ± 1.110223e-16	0.884868 ± 0.000000e+00	0.953022 ± 1.110223e-16
39	Human Pancreas	trVAE	0.948185 ± 1.143885e-02	0.945630 ± 8.748000e-03	0.419201 ± 3.174831e-02	0.899704 ± 7.848865e-02	0.975027 ± 1.801038e-02	0.817368 ± 4.747365e-02	0.840907 ± 2.618066e-02
40	Human Pancreas	harmony	0.969680 ± 5.235177e-03	0.981110 ± 5.472828e-03	0.848245 ± 3.501115e-03	0.870584 ± 1.378498e-02	0.702151 ± 8.700549e-04	0.993807 ± 3.386893e-03	0.986725 ± 1.042685e-03
41	Human Pancreas	scVI	0.988877 ± 1.850279e-03	0.995074 ± 4.224486e-03	0.583959 ± 3.375093e-02	0.702759 ± 3.929504e-02	0.509145 ± 1.024458e-02	0.985655 ± 7.111041e-03	0.981634 ± 2.117983e-03
42	Human Pancreas	SCALEX	0.981212 ± 1.411012e-03	0.979531 ± 5.759598e-03	0.660552 ± 5.987388e-03	0.784159 ± 1.923120e-02	0.643714 ± 9.893764e-03	0.927452 ± 1.886563e-02	0.960611 ± 1.894253e-03
43	Human Pancreas	scCobra	0.975899 ± 1.058268e-02	0.971654 ± 1.798306e-02	0.523232 ± 1.461853e-02	0.737192 ± 2.168831e-02	0.648918 ± 1.087892e-02	0.895541 ± 1.004797e-02	0.949710 ± 3.146314e-03
44	Human Pancreas	scDecorr	0.991644 ± 8.328369e-03	0.985249 ± 9.293722e-03	0.978381 ± 2.060784e-02	0.491924 ± 4.814909e-02	0.478263 ± 1.060738e-02	0.940446 ± 1.402992e-02	0.994288 ± 1.118477e-02
± error indicates standard deviation of scores over 5 independent runs Scores are normalised across all methods runs within a dataset (min-max normalisation)
