# Supplementary material for: scDecorr: feature decorrelation based representation learning enables self-supervised alignment of multiple single-cell experiments
Source: Sci Rep. 2026 Apr 29;16:13782. doi: 10.1038/s41598-026-50586-z (PMC13128840; doi:10.1038/s41598-026-50586-z)
Supplement: Supplementary file 4 — Supplementary Information 4. [file 41598_2026_50586_MOESM4_ESM.xlsx]

## Sheet: All Scores
	Dataset	Method	S_bio	S_batch	S_oc	S_data_integration	Dataset Rank
0	Tabula Muris	scDecorr	0.972045 ± 1.465978e-02	0.601935 ± 6.479396e-03	0.971302 ± 5.241498e-03	0.860938 ± 1.109360e-02	1
1	Tabula Muris	LIGER	0.905028 ± 2.220446e-16	0.683721 ± 4.965068e-17	0.873399 ± 0.000000e+00	0.835473 ± 1.790181e-16	2
2	Tabula Muris	Harmony	0.878059 ± 9.456901e-03	0.698016 ± 4.957181e-04	0.956157 ± 3.083973e-04	0.831856 ± 5.567621e-03	3
3	Tabula Muris	trVAE	0.878618 ± 1.551174e-02	0.671473 ± 1.105472e-02	0.952897 ± 3.811379e-03	0.823902 ± 1.005277e-02	4
4	Tabula Muris	scVI	0.814336 ± 6.274286e-03	0.749932 ± 6.235896e-03	0.997869 ± 1.518999e-03	0.813368 ± 4.942607e-03	5
5	Tabula Muris	scCobra	0.887585 ± 1.161694e-02	0.522770 ± 2.288553e-03	0.918539 ± 2.141757e-03	0.781236 ± 6.923510e-03	6
6	Tabula Muris	SCALEX	0.882363 ± 7.485109e-03	0.538315 ± 3.803850e-03	0.873216 ± 9.933370e-04	0.778234 ± 5.435893e-03	7
7	Tabula Muris	PCA	0.881449 ± 2.957251e-03	0.325368 ± 3.529943e-05	0.964845 ± 1.110223e-16	0.722965 ± 1.784941e-03	8
8	Tabula Muris	Scanorama	0.000264 ± 1.157327e-04	0.666885 ± 1.002462e-03	0.000142 ± 1.310171e-04	0.200238 ± 2.788086e-04	9
9	Cross Tissue Immune	scDecorr	0.975639 ± 2.848571e-02	0.484132 ± 9.329051e-03	0.998605 ± 2.372483e-03	0.830483 ± 2.006037e-02	1
10	Cross Tissue Immune	SCALEX	0.801515 ± 8.246457e-03	0.648531 ± 2.058374e-03	0.898979 ± 5.896173e-04	0.765366 ± 5.491404e-03	2
11	Cross Tissue Immune	Harmony	0.721259 ± 3.766968e-02	0.777239 ± 2.243553e-02	0.901516 ± 9.339170e-03	0.756079 ± 2.989050e-02	3
12	Cross Tissue Immune	scCobra	0.749879 ± 1.167222e-02	0.669282 ± 1.564767e-03	0.898096 ± 1.789273e-03	0.740522 ± 6.929695e-03	4
13	Cross Tissue Immune	scVI	0.579481 ± 2.249878e-02	0.722728 ± 2.954096e-03	0.829558 ± 4.973694e-03	0.647463 ± 1.418683e-02	5
14	Cross Tissue Immune	LIGER	0.550249 ± 0.000000e+00	0.703298 ± 4.965068e-17	0.776041 ± 0.000000e+00	0.618743 ± 0.000000e+00	6
15	Cross Tissue Immune	trVAE	0.370815 ± 1.480470e-01	0.889164 ± 4.059107e-02	0.419276 ± 1.890036e-01	0.531166 ± 9.703317e-02	7
16	Cross Tissue Immune	PCA	0.547229 ± 6.977668e-04	0.332737 ± 2.770776e-04	0.919586 ± 1.110223e-16	0.520117 ± 5.017834e-04	8
17	Cross Tissue Immune	Scanorama	0.013138 ± 2.245824e-03	0.570448 ± 8.662648e-03	0.000113 ± 2.255981e-04	0.179028 ± 3.923729e-03	9
18	Human Immune	scDecorr	0.949613 ± 2.485834e-02	0.500570 ± 1.792213e-02	0.981949 ± 9.610995e-03	0.818133 ± 1.861219e-02	1
19	Human Immune	Harmony	0.780080 ± 2.550924e-02	0.687842 ± 1.526631e-02	0.914858 ± 7.179743e-03	0.765886 ± 1.819664e-02	2
20	Human Immune	scVI	0.764044 ± 2.039540e-02	0.686918 ± 1.650645e-02	0.946214 ± 3.791413e-03	0.759123 ± 1.574217e-02	3
21	Human Immune	SCALEX	0.780438 ± 1.695424e-02	0.525175 ± 1.111805e-02	0.944804 ± 6.311063e-03	0.720296 ± 9.474994e-03	4
22	Human Immune	scCobra	0.728401 ± 2.895962e-03	0.592461 ± 1.378538e-02	0.942041 ± 1.493656e-03	0.708983 ± 4.089282e-03	5
23	Human Immune	LIGER	0.684527 ± 1.606819e-02	0.618600 ± 1.404333e-16	0.859409 ± 1.110223e-16	0.682237 ± 9.640915e-03	6
24	Human Immune	PCA	0.641219 ± 1.634075e-03	0.283165 ± 1.621961e-05	0.982135 ± 5.485229e-07	0.567895 ± 9.853656e-04	7
25	Human Immune	trVAE	0.341624 ± 2.458268e-01	0.708949 ± 3.897268e-02	0.405696 ± 3.323934e-01	0.458229 ± 1.915754e-01	8
26	Human Immune	Scanorama	0.091180 ± 1.062968e-02	0.417216 ± 3.466191e-02	0.153833 ± 6.830732e-03	0.195256 ± 5.545765e-03	9
27	Human Lung	scDecorr	0.985079 ± 1.087476e-02	0.501376 ± 2.568063e-02	0.935916 ± 1.052318e-02	0.835051 ± 1.422725e-02	1
28	Human Lung	scVI	0.826505 ± 5.714555e-03	0.740552 ± 1.099180e-01	0.881026 ± 4.220150e-02	0.806171 ± 2.556405e-02	2
29	Human Lung	scCobra	0.766402 ± 9.880429e-03	0.754511 ± 5.120299e-03	0.800083 ± 6.076466e-03	0.766203 ± 5.632659e-03	3
30	Human Lung	Harmony	0.736698 ± 1.128466e-02	0.788803 ± 8.356688e-03	0.839376 ± 3.005528e-02	0.762598 ± 1.213729e-02	4
31	Human Lung	SCALEX	0.754253 ± 5.774975e-03	0.689892 ± 1.106963e-02	0.803138 ± 5.240628e-03	0.739833 ± 3.124014e-03	5
32	Human Lung	PCA	0.733586 ± 1.988102e-04	0.448774 ± 6.187156e-06	1.000000 ± 5.075317e-07	0.674784 ± 1.211930e-04	6
33	Human Lung	LIGER	0.629762 ± 1.489520e-16	0.648343 ± 3.179195e-16	0.697234 ± 0.000000e+00	0.642083 ± 0.000000e+00	7
34	Human Lung	Scanorama	0.198617 ± 2.213033e-03	0.443318 ± 8.262391e-03	0.349454 ± 7.086466e-04	0.287111 ± 3.338757e-03	8
35	Human Lung	trVAE	0.095663 ± 3.442159e-03	0.571754 ± 1.394038e-02	0.000343 ± 6.457425e-04	0.228959 ± 2.182783e-03	9
36	Human Pancreas	Harmony	0.933012 ± 3.877621e-03	0.855514 ± 4.757282e-03	0.986725 ± 1.042685e-03	0.915134 ± 2.993528e-03	1
37	Human Pancreas	scDecorr	0.985091 ± 9.861368e-03	0.636877 ± 1.987143e-02	0.994288 ± 1.118477e-02	0.881547 ± 1.124830e-02	2
38	Human Pancreas	SCALEX	0.873765 ± 2.702793e-03	0.785108 ± 5.696055e-03	0.960611 ± 1.894253e-03	0.855852 ± 3.415999e-03	3
39	Human Pancreas	LIGER	0.857241 ± 2.670380e-02	0.806550 ± 1.110223e-16	0.953022 ± 1.110223e-16	0.851612 ± 1.602228e-02	4
40	Human Pancreas	scVI	0.855970 ± 1.070954e-02	0.732520 ± 1.396290e-02	0.981634 ± 2.117983e-03	0.831501 ± 4.218484e-03	5
41	Human Pancreas	scCobra	0.823595 ± 1.069443e-02	0.760550 ± 8.788231e-03	0.949710 ± 3.146314e-03	0.817293 ± 5.654932e-03	6
42	Human Pancreas	trVAE	0.771005 ± 1.478575e-02	0.897366 ± 2.018742e-02	0.840907 ± 2.618066e-02	0.815904 ± 1.236963e-02	7
43	Human Pancreas	PCA	0.480355 ± 8.470399e-04	0.262336 ± 1.517763e-08	1.000000 ± 0.000000e+00	0.466914 ± 5.082285e-04	8
44	Human Pancreas	Scanorama	0.011056 ± 2.474137e-03	0.280725 ± 1.403901e-02	0.007007 ± 4.456492e-03	0.091552 ± 4.749209e-03	9
± error indicates standard deviation of scores over 5 independent runs

## Sheet: Dataset Average Scores
	Method	S_bio	S_batch	S_oc	S_data_integration	Dataset Rank (Mean)	Global Rank
0	scDecorr	0.973493 ± 0.014541	0.544978 ± 0.069399	0.976412 ± 0.025044	0.845230 ± 0.025598	1.2	1
1	Harmony	0.809822 ± 0.092070	0.761483 ± 0.069440	0.919726 ± 0.056186	0.806311 ± 0.068124	2.6	2
2	SCALEX	0.818467 ± 0.057003	0.637404 ± 0.108523	0.896150 ± 0.062665	0.771916 ± 0.052014	4.2	3
3	scVI	0.768067 ± 0.110526	0.726530 ± 0.024309	0.927260 ± 0.070684	0.771525 ± 0.074319	4	4
4	scCobra	0.791172 ± 0.064431	0.659915 ± 0.103105	0.901694 ± 0.060322	0.762847 ± 0.040968	4.8	5
5	LIGER	0.725361 ± 0.150950	0.692102 ± 0.071783	0.831821 ± 0.097985	0.726030 ± 0.109800	5	6
6	PCA	0.656768 ± 0.157912	0.330476 ± 0.072296	0.973313 ± 0.033394	0.590535 ± 0.106523	7.4	7
7	trVAE	0.491545 ± 0.324691	0.747741 ± 0.142022	0.523824 ± 0.381956	0.571632 ± 0.252602	7	8
8	Scanorama	0.062851 ± 0.084122	0.475718 ± 0.148335	0.102110 ± 0.153052	0.190637 ± 0.069594	8.8	9
± error indicates standard deviation of scores over 5 independent runs
