# Supplementary material for: scDecorr: feature decorrelation based representation learning enables self-supervised alignment of multiple single-cell experiments
Source: Sci Rep. 2026 Apr 29;16:13782. doi: 10.1038/s41598-026-50586-z (PMC13128840; doi:10.1038/s41598-026-50586-z)
Supplement: Supplementary file 5 — Supplementary Information 5. [file 41598_2026_50586_MOESM5_ESM.xlsx]

## Sheet: Raw Scores
	Dataset	Method	Batch Name	ARI	NMI	CellType ASW	Balanced Accuracy	Macro F1
0	Tabula Tabula Muris	PCA	droplet	0.676388 ± 6.294445e-03	0.824643 ± 5.583523e-03	0.586715 ± 2.980232e-09	0.673252 ± 0.000000e+00	0.612840 ± 0.000000e+00
1	Tabula Tabula Muris	PCA	facs	0.721494 ± 2.074459e-02	0.830189 ± 1.144129e-02	0.620571 ± 0.000000e+00	0.662056 ± 0.000000e+00	0.599264 ± 0.000000e+00
2	Tabula Tabula Muris	PCA	mean	0.698941 ± 7.225070e-03	0.827416 ± 8.512404e-03	0.603643 ± 1.490116e-09	0.667654 ± 0.000000e+00	0.606052 ± 0.000000e+00
3	Tabula Tabula Muris	Scanorama	droplet	0.000023 ± 3.470057e-05	0.002550 ± 6.107781e-05	0.494344 ± 3.990177e-05	0.038309 ± 6.472484e-04	0.029007 ± 4.029905e-04
4	Tabula Tabula Muris	Scanorama	facs	-0.000142 ± 1.726260e-04	0.005667 ± 1.249571e-04	0.486561 ± 9.928500e-05	0.038119 ± 1.423272e-03	0.022169 ± 8.549230e-04
5	Tabula Tabula Muris	Scanorama	mean	-0.000059 ± 9.345130e-05	0.004108 ± 8.738898e-05	0.490452 ± 5.482752e-05	0.038214 ± 9.519511e-04	0.025588 ± 5.954569e-04
6	Tabula Tabula Muris	LIGER	droplet	0.624127 ± 0.000000e+00	0.792435 ± 0.000000e+00	0.600414 ± 1.404333e-16	0.651137 ± 0.000000e+00	0.592286 ± 0.000000e+00
7	Tabula Tabula Muris	LIGER	facs	0.502600 ± 0.000000e+00	0.748755 ± 0.000000e+00	0.616839 ± 0.000000e+00	0.582010 ± 0.000000e+00	0.524943 ± 0.000000e+00
8	Tabula Tabula Muris	LIGER	mean	0.563363 ± 0.000000e+00	0.770595 ± 0.000000e+00	0.608627 ± 4.965068e-17	0.616574 ± 0.000000e+00	0.558615 ± 0.000000e+00
9	Tabula Tabula Muris	trVAE	droplet	0.680174 ± 1.051790e-02	0.823231 ± 3.320874e-03	0.570252 ± 4.694454e-03	0.735223 ± 4.474630e-03	0.670168 ± 4.715443e-03
10	Tabula Tabula Muris	trVAE	facs	0.787986 ± 2.085431e-02	0.835190 ± 4.680951e-03	0.596330 ± 8.965987e-03	0.703500 ± 6.044422e-03	0.655927 ± 4.839162e-03
11	Tabula Tabula Muris	trVAE	mean	0.734080 ± 7.597773e-03	0.829210 ± 2.813135e-03	0.583291 ± 6.568038e-03	0.719361 ± 3.594599e-03	0.663047 ± 3.301257e-03
12	Tabula Tabula Muris	Harmony	droplet	0.687866 ± 2.487908e-02	0.825263 ± 4.776755e-03	0.575786 ± 1.067616e-04	0.707751 ± 6.942811e-04	0.638696 ± 3.548435e-04
13	Tabula Tabula Muris	Harmony	facs	0.770782 ± 7.781004e-03	0.842906 ± 1.817358e-03	0.600826 ± 1.610389e-04	0.679486 ± 9.129964e-04	0.639143 ± 9.580619e-04
14	Tabula Tabula Muris	Harmony	mean	0.729324 ± 8.858867e-03	0.834085 ± 3.227657e-03	0.588306 ± 1.246866e-04	0.693619 ± 7.112455e-04	0.638919 ± 6.261269e-04
15	Tabula Tabula Muris	scVI	droplet	0.724311 ± 2.644659e-02	0.839315 ± 7.042979e-03	0.539885 ± 1.545335e-03	0.756623 ± 2.173283e-03	0.688666 ± 1.355720e-03
16	Tabula Tabula Muris	scVI	facs	0.780672 ± 2.566035e-02	0.844046 ± 3.964665e-03	0.567603 ± 2.459919e-03	0.751639 ± 4.929001e-03	0.708384 ± 3.372214e-03
17	Tabula Tabula Muris	scVI	mean	0.752492 ± 1.724994e-02	0.841680 ± 4.840746e-03	0.553744 ± 1.992114e-03	0.754131 ± 3.409682e-03	0.698525 ± 1.967624e-03
18	Tabula Tabula Muris	SCALEX	droplet	0.733224 ± 1.710917e-02	0.818195 ± 4.062451e-03	0.573477 ± 1.758943e-03	0.630881 ± 5.250503e-03	0.560252 ± 9.647513e-03
19	Tabula Tabula Muris	SCALEX	facs	0.735334 ± 5.327723e-03	0.813714 ± 8.155789e-03	0.593644 ± 1.752155e-03	0.579799 ± 7.125251e-03	0.525011 ± 7.619023e-03
20	Tabula Tabula Muris	SCALEX	mean	0.734279 ± 1.104886e-02	0.815954 ± 4.618959e-03	0.583560 ± 1.634866e-03	0.605340 ± 5.978197e-03	0.542631 ± 8.417993e-03
21	Tabula Tabula Muris	scCobra	droplet	0.726135 ± 1.810720e-02	0.825783 ± 5.468606e-03	0.570938 ± 2.027128e-03	0.669029 ± 2.814011e-03	0.605757 ± 5.726936e-03
22	Tabula Tabula Muris	scCobra	facs	0.737153 ± 6.089524e-03	0.832419 ± 1.562270e-03	0.596622 ± 7.196374e-04	0.631199 ± 8.455234e-03	0.565923 ± 9.379205e-03
23	Tabula Tabula Muris	scCobra	mean	0.731644 ± 1.199011e-02	0.829101 ± 2.689139e-03	0.583780 ± 1.021577e-03	0.650114 ± 5.271790e-03	0.585840 ± 6.179888e-03
24	Tabula Tabula Muris	scDecorr	droplet	0.754148 ± 9.152399e-03	0.826057 ± 3.668349e-03	0.587669 ± 2.839585e-03	0.722396 ± 3.797561e-03	0.660371 ± 2.805342e-03
25	Tabula Tabula Muris	scDecorr	facs	0.765775 ± 9.004585e-03	0.824301 ± 3.513833e-03	0.635216 ± 3.076525e-03	0.699803 ± 3.805668e-03	0.648418 ± 2.774449e-03
26	Tabula Tabula Muris	scDecorr	mean	0.759962 ± 9.077667e-03	0.825179 ± 3.590513e-03	0.611443 ± 2.958053e-03	0.711099 ± 3.801605e-03	0.654394 ± 2.789871e-03
27	Cross Tissue Immune	PCA	3	0.391084 ± 7.137562e-03	0.612451 ± 6.746151e-03	0.543989 ± 1.490116e-09	0.708426 ± 0.000000e+00	0.727921 ± 0.000000e+00
28	Cross Tissue Immune	PCA	5v1	0.227882 ± 4.880088e-03	0.468026 ± 1.275162e-03	0.515679 ± 1.490116e-09	0.685727 ± 0.000000e+00	0.709576 ± 0.000000e+00
29	Cross Tissue Immune	PCA	5v2	0.388911 ± 7.334945e-03	0.552776 ± 6.097226e-03	0.534571 ± 0.000000e+00	0.734899 ± 0.000000e+00	0.753513 ± 0.000000e+00
30	Cross Tissue Immune	PCA	mean	0.335959 ± 1.692490e-03	0.544418 ± 3.856071e-03	0.531413 ± 9.934107e-10	0.709684 ± 0.000000e+00	0.730337 ± 0.000000e+00
31	Cross Tissue Immune	Scanorama	3	-0.000049 ± 5.651872e-05	0.002555 ± 4.121224e-04	0.495038 ± 1.884003e-04	0.055047 ± 1.550488e-04	0.048478 ± 3.278181e-04
32	Cross Tissue Immune	Scanorama	5v1	0.001473 ± 2.879489e-04	0.006204 ± 2.123891e-04	0.492257 ± 9.182319e-05	0.055680 ± 1.043639e-04	0.050882 ± 2.471232e-04
33	Cross Tissue Immune	Scanorama	5v2	0.000346 ± 1.256438e-04	0.002424 ± 1.981016e-05	0.495267 ± 1.439554e-04	0.057033 ± 1.694236e-04	0.046629 ± 2.947832e-05
34	Cross Tissue Immune	Scanorama	mean	0.000590 ± 1.567038e-04	0.003728 ± 2.147739e-04	0.494188 ± 1.413930e-04	0.055920 ± 7.336949e-05	0.048663 ± 2.014732e-04
35	Cross Tissue Immune	LIGER	3	0.436679 ± 0.000000e+00	0.585220 ± 0.000000e+00	0.541725 ± 9.930137e-17	0.646006 ± 0.000000e+00	0.604804 ± 0.000000e+00
36	Cross Tissue Immune	LIGER	5v1	0.283806 ± 0.000000e+00	0.421847 ± 5.551115e-17	0.498403 ± 5.551115e-17	0.590879 ± 0.000000e+00	0.573579 ± 0.000000e+00
37	Cross Tissue Immune	LIGER	5v2	0.266354 ± 0.000000e+00	0.446766 ± 5.551115e-17	0.500906 ± 0.000000e+00	0.592230 ± 0.000000e+00	0.599248 ± 0.000000e+00
38	Cross Tissue Immune	LIGER	mean	0.328946 ± 0.000000e+00	0.484611 ± 0.000000e+00	0.513678 ± 0.000000e+00	0.609705 ± 0.000000e+00	0.592544 ± 0.000000e+00
39	Cross Tissue Immune	trVAE	3	0.320955 ± 7.871068e-02	0.424795 ± 1.059033e-01	0.498866 ± 1.086945e-02	0.416720 ± 1.505932e-01	0.397998 ± 1.436283e-01
40	Cross Tissue Immune	trVAE	5v1	0.179167 ± 6.129110e-02	0.296569 ± 9.763505e-02	0.495188 ± 1.093610e-02	0.409944 ± 1.369101e-01	0.377415 ± 1.474052e-01
41	Cross Tissue Immune	trVAE	5v2	0.256436 ± 1.098434e-01	0.355722 ± 1.184102e-01	0.499091 ± 1.310854e-02	0.400695 ± 1.486266e-01	0.390761 ± 1.586112e-01
42	Cross Tissue Immune	trVAE	mean	0.252186 ± 8.302645e-02	0.359029 ± 1.069496e-01	0.497715 ± 1.163551e-02	0.409120 ± 1.453566e-01	0.388725 ± 1.498658e-01
43	Cross Tissue Immune	Harmony	3	0.518637 ± 1.937673e-02	0.662251 ± 1.612752e-02	0.530104 ± 2.843828e-03	0.769608 ± 1.603109e-02	0.737603 ± 1.372485e-02
44	Cross Tissue Immune	Harmony	5v1	0.328054 ± 2.497419e-02	0.521698 ± 2.658709e-02	0.510931 ± 2.249643e-03	0.703577 ± 2.084846e-02	0.699135 ± 2.665320e-02
45	Cross Tissue Immune	Harmony	5v2	0.473702 ± 2.142635e-02	0.611857 ± 2.130031e-02	0.525189 ± 2.474600e-03	0.734599 ± 1.380234e-02	0.756717 ± 1.328255e-02
46	Cross Tissue Immune	Harmony	mean	0.440131 ± 2.162033e-02	0.598602 ± 2.127950e-02	0.522075 ± 2.516062e-03	0.735928 ± 1.660883e-02	0.731152 ± 1.782632e-02
47	Cross Tissue Immune	scVI	3	0.427590 ± 2.415372e-02	0.602497 ± 1.837028e-02	0.519144 ± 1.268272e-03	0.686107 ± 6.271875e-03	0.679736 ± 6.132396e-03
48	Cross Tissue Immune	scVI	5v1	0.232274 ± 2.704394e-02	0.428383 ± 2.697842e-02	0.509807 ± 1.237991e-03	0.653436 ± 6.518822e-03	0.671678 ± 4.216303e-03
49	Cross Tissue Immune	scVI	5v2	0.362639 ± 2.727727e-02	0.503826 ± 2.234323e-02	0.520833 ± 6.641715e-04	0.685067 ± 6.467993e-03	0.707448 ± 6.462515e-03
50	Cross Tissue Immune	scVI	mean	0.340834 ± 1.719453e-02	0.511569 ± 1.558128e-02	0.516595 ± 9.690261e-04	0.674870 ± 5.200848e-03	0.686287 ± 4.579796e-03
51	Cross Tissue Immune	SCALEX	3	0.500178 ± 1.164212e-02	0.654678 ± 6.665206e-03	0.557723 ± 6.022342e-04	0.723229 ± 2.138860e-03	0.715323 ± 1.274804e-03
52	Cross Tissue Immune	SCALEX	5v1	0.324836 ± 1.373466e-02	0.519156 ± 9.957383e-03	0.522383 ± 3.771122e-04	0.703516 ± 1.402953e-03	0.693505 ± 1.458988e-03
53	Cross Tissue Immune	SCALEX	5v2	0.465754 ± 1.707550e-02	0.600319 ± 9.418043e-03	0.553241 ± 6.162651e-04	0.723646 ± 1.331561e-03	0.732078 ± 1.607425e-03
54	Cross Tissue Immune	SCALEX	mean	0.430256 ± 9.839164e-03	0.591384 ± 7.975935e-03	0.544449 ± 4.530615e-04	0.716797 ± 8.416599e-04	0.713636 ± 9.922674e-04
55	Cross Tissue Immune	scCobra	3	0.487772 ± 1.843255e-02	0.650232 ± 1.220184e-02	0.545354 ± 6.988730e-04	0.723933 ± 3.045688e-03	0.712683 ± 4.963481e-03
56	Cross Tissue Immune	scCobra	5v1	0.309737 ± 1.409761e-02	0.507906 ± 8.777868e-03	0.516561 ± 7.466802e-04	0.699397 ± 1.657662e-03	0.691303 ± 2.136676e-03
57	Cross Tissue Immune	scCobra	5v2	0.460933 ± 1.435299e-02	0.596631 ± 8.122055e-03	0.541293 ± 7.633685e-04	0.729097 ± 4.679035e-03	0.729349 ± 2.943729e-03
58	Cross Tissue Immune	scCobra	mean	0.419480 ± 1.419854e-02	0.584923 ± 9.014126e-03	0.534402 ± 5.919836e-04	0.717476 ± 2.847359e-03	0.711112 ± 2.021851e-03
59	Cross Tissue Immune	scDecorr	3	0.579759 ± 1.479513e-02	0.712827 ± 9.423684e-03	0.595106 ± 3.358305e-03	0.773849 ± 3.980629e-03	0.791570 ± 1.626719e-03
60	Cross Tissue Immune	scDecorr	5v1	0.400363 ± 3.189924e-02	0.592577 ± 1.217910e-02	0.525328 ± 3.755097e-03	0.772885 ± 5.972332e-03	0.782852 ± 3.835935e-03
61	Cross Tissue Immune	scDecorr	5v2	0.553196 ± 2.013298e-02	0.673925 ± 1.338143e-02	0.575244 ± 3.181471e-03	0.833155 ± 5.359874e-03	0.843080 ± 3.828570e-03
62	Cross Tissue Immune	scDecorr	mean	0.511106 ± 2.073022e-02	0.659776 ± 1.039159e-02	0.565226 ± 3.430546e-03	0.793296 ± 5.089693e-03	0.805834 ± 3.088176e-03
63	Human Immune	PCA	10X	0.805105 ± 3.727950e-02	0.848060 ± 1.137312e-02	0.638264 ± 2.980232e-08	0.804326 ± 0.000000e+00	0.801601 ± 1.110223e-16
64	Human Immune	PCA	Freytag	0.707789 ± 5.828707e-03	0.799831 ± 2.626363e-03	0.577090 ± 5.960464e-09	0.822865 ± 1.110223e-16	0.805633 ± 1.110223e-16
65	Human Immune	PCA	Oetjen	0.613721 ± 4.457935e-02	0.747394 ± 1.925657e-02	0.601237 ± 2.980232e-09	0.709662 ± 0.000000e+00	0.667875 ± 0.000000e+00
66	Human Immune	PCA	Sun	0.778212 ± 6.175662e-03	0.813029 ± 8.467498e-03	0.563319 ± 1.788139e-08	0.825014 ± 0.000000e+00	0.837524 ± 0.000000e+00
67	Human Immune	PCA	Villani	0.420120 ± 4.015545e-04	0.616867 ± 2.082667e-03	0.616336 ± 5.960464e-09	0.814332 ± 0.000000e+00	0.763734 ± 0.000000e+00
68	Human Immune	PCA	mean	0.664989 ± 1.869233e-02	0.765036 ± 7.928176e-03	0.599249 ± 8.940697e-09	0.795240 ± 0.000000e+00	0.775273 ± 0.000000e+00
69	Human Immune	Scanorama	10X	-0.001309 ± 7.703629e-05	0.004064 ± 9.082600e-04	0.474137 ± 2.114814e-03	0.082394 ± 1.936115e-03	0.074075 ± 2.393398e-03
70	Human Immune	Scanorama	Freytag	0.002994 ± 1.118899e-03	0.006958 ± 1.492015e-03	0.478754 ± 3.698827e-04	0.111421 ± 3.209654e-03	0.105840 ± 3.918481e-03
71	Human Immune	Scanorama	Oetjen	-0.000164 ± 1.470718e-04	0.004998 ± 8.451206e-04	0.480272 ± 2.957511e-04	0.078459 ± 3.124129e-03	0.066638 ± 1.463856e-03
72	Human Immune	Scanorama	Sun	0.741808 ± 7.446671e-02	0.802857 ± 2.148454e-02	0.542665 ± 3.497698e-04	0.143979 ± 9.055793e-03	0.153536 ± 1.134405e-02
73	Human Immune	Scanorama	Villani	0.323213 ± 8.067936e-02	0.584558 ± 5.473370e-02	0.580712 ± 1.000976e-03	0.525054 ± 1.897882e-02	0.438276 ± 1.931616e-02
74	Human Immune	Scanorama	mean	0.213309 ± 1.893327e-02	0.280687 ± 1.283987e-02	0.511308 ± 5.243021e-04	0.188262 ± 4.869780e-03	0.167673 ± 5.422241e-03
75	Human Immune	LIGER	10X	0.804927 ± 1.645217e-02	0.828771 ± 2.033198e-03	0.641017 ± 1.110223e-16	0.868641 ± 0.000000e+00	0.815121 ± 1.110223e-16
76	Human Immune	LIGER	Freytag	0.536516 ± 2.019080e-02	0.664201 ± 1.294481e-03	0.585786 ± 0.000000e+00	0.763843 ± 0.000000e+00	0.767428 ± 0.000000e+00
77	Human Immune	LIGER	Oetjen	0.490997 ± 2.572138e-02	0.644718 ± 6.097750e-03	0.568181 ± 4.965068e-17	0.692428 ± 0.000000e+00	0.671168 ± 0.000000e+00
78	Human Immune	LIGER	Sun	0.503336 ± 8.188879e-02	0.654825 ± 1.663461e-02	0.557465 ± 1.489520e-16	0.759697 ± 0.000000e+00	0.712359 ± 0.000000e+00
79	Human Immune	LIGER	Villani	0.372942 ± 3.009155e-02	0.520373 ± 1.598121e-02	0.533771 ± 1.110223e-16	0.594098 ± 0.000000e+00	0.545909 ± 0.000000e+00
80	Human Immune	LIGER	mean	0.541744 ± 2.283232e-02	0.662577 ± 1.202486e-03	0.577244 ± 0.000000e+00	0.735741 ± 0.000000e+00	0.702397 ± 0.000000e+00
81	Human Immune	trVAE	10X	0.440504 ± 3.596455e-01	0.453392 ± 3.679292e-01	0.537581 ± 4.266592e-02	0.451790 ± 3.036241e-01	0.423499 ± 2.892290e-01
82	Human Immune	trVAE	Freytag	0.312591 ± 2.558259e-01	0.408508 ± 3.285026e-01	0.521303 ± 4.609236e-02	0.502066 ± 3.251495e-01	0.468921 ± 3.145717e-01
83	Human Immune	trVAE	Oetjen	0.200835 ± 1.648923e-01	0.330343 ± 2.669486e-01	0.515852 ± 2.327096e-02	0.390089 ± 2.483881e-01	0.330880 ± 2.164933e-01
84	Human Immune	trVAE	Sun	0.313203 ± 2.556912e-01	0.420589 ± 3.408526e-01	0.522673 ± 2.909246e-02	0.512182 ± 3.362731e-01	0.472401 ± 3.150566e-01
85	Human Immune	trVAE	Villani	0.199222 ± 1.653664e-01	0.327121 ± 2.585101e-01	0.546465 ± 4.158074e-02	0.330911 ± 7.425967e-02	0.172929 ± 9.542114e-02
86	Human Immune	trVAE	mean	0.293271 ± 2.399960e-01	0.387991 ± 3.124330e-01	0.528775 ± 3.650311e-02	0.437407 ± 2.553069e-01	0.373726 ± 2.438464e-01
87	Human Immune	Harmony	10X	0.801958 ± 3.268686e-02	0.835104 ± 1.317441e-02	0.610235 ± 1.993272e-03	0.881536 ± 1.342398e-03	0.859144 ± 2.595309e-02
88	Human Immune	Harmony	Freytag	0.673868 ± 5.090512e-02	0.772534 ± 1.856144e-02	0.562144 ± 9.007953e-04	0.853611 ± 4.860024e-03	0.840078 ± 1.272316e-02
89	Human Immune	Harmony	Oetjen	0.582040 ± 4.799364e-02	0.744650 ± 3.106941e-02	0.575499 ± 4.840486e-03	0.788868 ± 2.630577e-02	0.746932 ± 2.793034e-02
90	Human Immune	Harmony	Sun	0.716527 ± 8.061555e-02	0.783059 ± 2.282515e-02	0.546894 ± 8.756281e-04	0.858859 ± 3.469825e-03	0.814105 ± 1.558634e-02
91	Human Immune	Harmony	Villani	0.422118 ± 1.429979e-01	0.597897 ± 9.025006e-02	0.608232 ± 3.528705e-03	0.713364 ± 9.075431e-03	0.646595 ± 1.076600e-02
92	Human Immune	Harmony	mean	0.639302 ± 4.198183e-02	0.746649 ± 2.533557e-02	0.580601 ± 2.414625e-03	0.819248 ± 8.956605e-03	0.781370 ± 1.824421e-02
93	Human Immune	scVI	10X	0.789992 ± 2.355312e-02	0.834191 ± 1.375609e-02	0.599723 ± 3.800494e-03	0.869727 ± 9.633293e-03	0.862977 ± 6.343365e-03
94	Human Immune	scVI	Freytag	0.651133 ± 4.729354e-02	0.770653 ± 1.141132e-02	0.570225 ± 3.248593e-03	0.864130 ± 3.270802e-03	0.851496 ± 1.424502e-03
95	Human Immune	scVI	Oetjen	0.555393 ± 2.293038e-02	0.738458 ± 2.310836e-02	0.581357 ± 2.331820e-03	0.743092 ± 1.047707e-02	0.718425 ± 1.421112e-02
96	Human Immune	scVI	Sun	0.705024 ± 8.714678e-02	0.783457 ± 2.089158e-02	0.564492 ± 2.932925e-03	0.890500 ± 5.038365e-03	0.865325 ± 4.282810e-03
97	Human Immune	scVI	Villani	0.341311 ± 1.477245e-01	0.514695 ± 1.098437e-01	0.564865 ± 5.049249e-03	0.728462 ± 1.687755e-02	0.671325 ± 1.954521e-02
98	Human Immune	scVI	mean	0.608571 ± 2.427847e-02	0.728291 ± 2.513561e-02	0.576133 ± 2.713818e-03	0.819182 ± 2.572661e-03	0.793910 ± 3.310179e-03
99	Human Immune	SCALEX	10X	0.790559 ± 2.269779e-02	0.835670 ± 8.019307e-03	0.642346 ± 5.441946e-03	0.817970 ± 8.011404e-03	0.794136 ± 9.234939e-03
100	Human Immune	SCALEX	Freytag	0.589379 ± 5.219259e-02	0.744277 ± 2.280532e-02	0.597507 ± 2.441685e-03	0.836799 ± 7.695119e-03	0.829309 ± 8.983408e-03
101	Human Immune	SCALEX	Oetjen	0.501367 ± 3.676972e-02	0.704019 ± 9.740772e-03	0.587645 ± 1.447993e-03	0.647512 ± 4.858490e-03	0.609279 ± 1.984492e-03
102	Human Immune	SCALEX	Sun	0.615286 ± 7.115234e-02	0.753961 ± 1.747018e-02	0.579113 ± 4.532883e-03	0.865984 ± 3.661258e-03	0.858634 ± 5.513836e-03
103	Human Immune	SCALEX	Villani	0.459328 ± 1.217430e-01	0.609818 ± 5.432833e-02	0.584472 ± 3.616436e-03	0.676678 ± 1.137737e-02	0.596553 ± 1.368708e-02
104	Human Immune	SCALEX	mean	0.591184 ± 9.279517e-03	0.729549 ± 5.544714e-03	0.598217 ± 3.066543e-03	0.768989 ± 3.990738e-03	0.737582 ± 4.332499e-03
105	Human Immune	scCobra	10X	0.766220 ± 1.578090e-02	0.834212 ± 6.717410e-03	0.616353 ± 2.910547e-03	0.821375 ± 1.752546e-02	0.808153 ± 1.810410e-02
106	Human Immune	scCobra	Freytag	0.574405 ± 5.389848e-03	0.733313 ± 6.470683e-03	0.581671 ± 2.621262e-03	0.849271 ± 4.883384e-03	0.842033 ± 6.048397e-03
107	Human Immune	scCobra	Oetjen	0.501403 ± 1.734279e-02	0.721328 ± 6.315025e-03	0.574153 ± 1.508371e-03	0.657432 ± 1.915118e-03	0.622958 ± 4.341729e-03
108	Human Immune	scCobra	Sun	0.558151 ± 1.449989e-02	0.739520 ± 4.126078e-03	0.573629 ± 2.390634e-03	0.872432 ± 5.090223e-03	0.860027 ± 3.593970e-03
109	Human Immune	scCobra	Villani	0.531334 ± 1.416822e-02	0.644315 ± 1.396907e-02	0.598947 ± 6.462075e-03	0.742271 ± 8.298612e-03	0.669668 ± 7.132914e-03
110	Human Immune	scCobra	mean	0.586303 ± 7.016293e-03	0.734537 ± 4.736179e-03	0.588951 ± 1.645392e-03	0.788556 ± 4.424416e-03	0.760568 ± 6.058808e-03
111	Human Immune	scDecorr	10X	0.882152 ± 1.021325e-02	0.874175 ± 8.150283e-03	0.689729 ± 4.764599e-03	0.850610 ± 6.683130e-03	0.850802 ± 9.006638e-03
112	Human Immune	scDecorr	Freytag	0.702179 ± 1.560226e-02	0.788388 ± 8.345031e-03	0.625269 ± 4.313947e-03	0.886202 ± 7.085453e-03	0.855806 ± 7.535269e-03
113	Human Immune	scDecorr	Oetjen	0.583474 ± 1.267829e-02	0.739522 ± 1.160031e-02	0.618389 ± 4.324251e-03	0.759535 ± 9.953958e-03	0.741474 ± 8.381967e-03
114	Human Immune	scDecorr	Sun	0.827628 ± 3.036859e-02	0.844307 ± 9.729138e-03	0.596889 ± 4.118680e-03	0.905048 ± 7.211886e-03	0.883349 ± 8.022235e-03
115	Human Immune	scDecorr	Villani	0.410144 ± 7.952377e-02	0.562504 ± 4.783864e-02	0.581040 ± 4.029743e-03	0.786081 ± 6.551135e-03	0.735566 ± 6.064202e-03
116	Human Immune	scDecorr	mean	0.681115 ± 2.957424e-02	0.761779 ± 1.682437e-02	0.622263 ± 4.310219e-03	0.837495 ± 7.459560e-03	0.813399 ± 7.779256e-03
117	Human Lung	PCA	10x_Biopsy	0.672128 ± 6.960051e-04	0.764995 ± 3.286957e-04	0.639827 ± 0.000000e+00	0.738826 ± 0.000000e+00	0.655890 ± 0.000000e+00
118	Human Lung	PCA	10x_Transplant	0.482803 ± 1.850302e-04	0.734610 ± 1.560992e-04	0.630008 ± 5.960464e-09	0.635480 ± 0.000000e+00	0.451616 ± 0.000000e+00
119	Human Lung	PCA	Dropseq_transplant	0.571669 ± 2.143362e-05	0.683723 ± 2.669641e-04	0.585304 ± 8.940697e-09	0.517414 ± 0.000000e+00	0.498590 ± 0.000000e+00
120	Human Lung	PCA	mean	0.575533 ± 2.865339e-04	0.727776 ± 2.505863e-04	0.618380 ± 9.934108e-10	0.630574 ± 0.000000e+00	0.535365 ± 0.000000e+00
121	Human Lung	Scanorama	10x_Biopsy	0.035381 ± 6.569543e-03	0.147485 ± 2.809582e-03	0.333537 ± 2.415732e-03	0.058559 ± 1.670778e-03	0.037316 ± 1.185809e-03
122	Human Lung	Scanorama	10x_Transplant	0.177016 ± 9.898986e-03	0.433605 ± 5.128311e-03	0.445422 ± 1.430333e-03	0.094592 ± 1.203380e-02	0.036011 ± 1.983948e-03
123	Human Lung	Scanorama	Dropseq_transplant	0.087611 ± 1.591704e-02	0.252778 ± 1.337593e-02	0.411388 ± 1.062298e-03	0.096698 ± 4.501622e-04	0.028419 ± 1.172476e-03
124	Human Lung	Scanorama	mean	0.100003 ± 4.857720e-03	0.277956 ± 3.356965e-03	0.396782 ± 2.546104e-04	0.083283 ± 4.048842e-03	0.033915 ± 8.566029e-04
125	Human Lung	LIGER	10x_Biopsy	0.429031 ± 5.551115e-17	0.578470 ± 0.000000e+00	0.559817 ± 4.965068e-17	0.475621 ± 0.000000e+00	0.276320 ± 0.000000e+00
126	Human Lung	LIGER	10x_Transplant	0.388166 ± 0.000000e+00	0.593837 ± 0.000000e+00	0.596803 ± 0.000000e+00	0.604611 ± 0.000000e+00	0.464396 ± 0.000000e+00
127	Human Lung	LIGER	Dropseq_transplant	0.387213 ± 0.000000e+00	0.537135 ± 0.000000e+00	0.557565 ± 9.930137e-17	0.698743 ± 0.000000e+00	0.681797 ± 0.000000e+00
128	Human Lung	LIGER	mean	0.401470 ± 0.000000e+00	0.569814 ± 0.000000e+00	0.571395 ± 4.965068e-17	0.592992 ± 0.000000e+00	0.474171 ± 0.000000e+00
129	Human Lung	trVAE	10x_Biopsy	-0.000188 ± 5.505338e-04	0.001891 ± 6.902968e-04	0.427853 ± 1.308670e-02	0.085313 ± 1.330331e-02	0.010780 ± 5.245750e-04
130	Human Lung	trVAE	10x_Transplant	0.000458 ± 3.572338e-04	0.001476 ± 5.682073e-04	0.447223 ± 3.200524e-03	0.036682 ± 1.433438e-02	0.021478 ± 5.714909e-04
131	Human Lung	trVAE	Dropseq_transplant	-0.000148 ± 4.711080e-04	0.001409 ± 5.883409e-04	0.491635 ± 1.040600e-03	0.097369 ± 1.673131e-03	0.072246 ± 6.049880e-04
132	Human Lung	trVAE	mean	0.000041 ± 2.437189e-04	0.001592 ± 5.978188e-04	0.455571 ± 2.948604e-03	0.073121 ± 1.118201e-03	0.034835 ± 5.617176e-04
133	Human Lung	Harmony	10x_Biopsy	0.620751 ± 2.125455e-02	0.741150 ± 2.327247e-02	0.614071 ± 4.699194e-03	0.668958 ± 5.501689e-02	0.423957 ± 7.657214e-02
134	Human Lung	Harmony	10x_Transplant	0.512104 ± 4.460901e-02	0.704153 ± 1.085880e-02	0.597863 ± 6.743958e-03	0.601673 ± 2.038986e-02	0.487944 ± 1.953152e-02
135	Human Lung	Harmony	Dropseq_transplant	0.546716 ± 4.536377e-02	0.616595 ± 1.575622e-02	0.566716 ± 2.132837e-03	0.560051 ± 8.385306e-02	0.545666 ± 8.236908e-02
136	Human Lung	Harmony	mean	0.559857 ± 2.405784e-02	0.687300 ± 8.765496e-03	0.592883 ± 4.403877e-03	0.610228 ± 4.490948e-03	0.485856 ± 4.172702e-03
137	Human Lung	scVI	10x_Biopsy	0.659482 ± 1.669459e-02	0.770076 ± 2.311138e-02	0.588244 ± 2.726447e-02	0.730420 ± 2.349110e-02	0.344043 ± 1.439362e-01
138	Human Lung	scVI	10x_Transplant	0.571140 ± 2.561741e-02	0.750942 ± 5.510313e-03	0.575402 ± 1.846093e-02	0.683484 ± 1.277894e-02	0.531453 ± 3.006756e-02
139	Human Lung	scVI	Dropseq_transplant	0.529679 ± 2.684188e-02	0.664459 ± 1.366270e-02	0.562715 ± 2.745806e-02	0.772728 ± 7.057545e-03	0.750857 ± 1.309852e-02
140	Human Lung	scVI	mean	0.586767 ± 1.734462e-02	0.728492 ± 8.032517e-03	0.575454 ± 2.437136e-02	0.728877 ± 1.106980e-02	0.542117 ± 5.396307e-02
141	Human Lung	SCALEX	10x_Biopsy	0.529022 ± 9.589794e-02	0.670827 ± 5.330374e-02	0.619756 ± 2.132772e-03	0.550381 ± 1.633413e-02	0.241550 ± 1.889134e-02
142	Human Lung	SCALEX	10x_Transplant	0.539290 ± 4.261591e-02	0.676009 ± 1.442650e-02	0.579735 ± 2.991377e-03	0.549090 ± 1.242761e-02	0.454836 ± 1.014274e-02
143	Human Lung	SCALEX	Dropseq_transplant	0.430721 ± 4.925637e-02	0.525563 ± 1.365281e-02	0.564185 ± 2.805165e-03	0.678349 ± 8.888409e-03	0.668474 ± 6.758319e-03
144	Human Lung	SCALEX	mean	0.499678 ± 3.085784e-02	0.624133 ± 1.459485e-02	0.587892 ± 1.071864e-03	0.592607 ± 6.016014e-03	0.454954 ± 2.537899e-03
145	Human Lung	scCobra	10x_Biopsy	0.591048 ± 9.164116e-02	0.701588 ± 4.822235e-02	0.606344 ± 1.385142e-03	0.522121 ± 1.793780e-02	0.214999 ± 8.577798e-03
146	Human Lung	scCobra	10x_Transplant	0.532058 ± 3.798332e-02	0.691735 ± 3.747392e-03	0.563091 ± 3.185092e-03	0.566456 ± 1.966576e-02	0.462068 ± 1.012863e-02
147	Human Lung	scCobra	Dropseq_transplant	0.504327 ± 4.447877e-02	0.580298 ± 1.144151e-02	0.551229 ± 2.960927e-03	0.683991 ± 7.529439e-03	0.667566 ± 5.121559e-03
148	Human Lung	scCobra	mean	0.542478 ± 2.878622e-02	0.657874 ± 1.375178e-02	0.573555 ± 2.434357e-03	0.590856 ± 9.818202e-03	0.448211 ± 7.155508e-03
149	Human Lung	scDecorr	10x_Biopsy	0.618470 ± 3.389578e-02	0.726740 ± 2.490965e-02	0.672056 ± 5.197890e-03	0.626136 ± 1.555917e-02	0.422178 ± 1.985373e-02
150	Human Lung	scDecorr	10x_Transplant	0.671506 ± 1.151801e-02	0.760167 ± 8.215824e-03	0.664080 ± 5.280544e-03	0.641520 ± 4.005818e-03	0.559886 ± 3.688618e-03
151	Human Lung	scDecorr	Dropseq_transplant	0.566220 ± 1.241501e-02	0.675777 ± 7.241823e-03	0.625082 ± 4.824656e-03	0.748600 ± 3.535639e-02	0.746793 ± 2.332701e-02
152	Human Lung	scDecorr	mean	0.618732 ± 1.916258e-02	0.720895 ± 1.280947e-02	0.653739 ± 5.097262e-03	0.672086 ± 1.827322e-02	0.576286 ± 1.496063e-02
153	Human Pancreas	PCA	celseq	0.857631 ± 1.277681e-01	0.892651 ± 5.243600e-02	0.552516 ± 1.788139e-08	0.675943 ± 0.000000e+00	0.666646 ± 0.000000e+00
154	Human Pancreas	PCA	celseq2	0.944173 ± 1.246181e-04	0.924787 ± 3.471617e-04	0.688097 ± 5.960464e-09	0.702020 ± 0.000000e+00	0.705311 ± 0.000000e+00
155	Human Pancreas	PCA	fluidigmc1	0.744028 ± 5.377017e-02	0.724210 ± 4.733869e-02	0.692647 ± 5.960464e-09	0.661024 ± 0.000000e+00	0.677289 ± 0.000000e+00
156	Human Pancreas	PCA	inDrop	0.578224 ± 3.759634e-02	0.795886 ± 2.720769e-03	0.630116 ± 1.192093e-08	0.745196 ± 0.000000e+00	0.730016 ± 0.000000e+00
157	Human Pancreas	PCA	mean	0.839192 ± 3.068403e-02	0.867995 ± 2.214607e-02	0.667827 ± 9.934107e-09	0.750872 ± 0.000000e+00	0.753908 ± 0.000000e+00
158	Human Pancreas	PCA	smarter	0.994860 ± 1.110223e-16	0.987331 ± 1.110223e-16	0.765555 ± 1.192093e-08	0.985795 ± 1.110223e-16	0.992078 ± 1.110223e-16
159	Human Pancreas	PCA	smartseq2	0.916237 ± 4.003758e-02	0.883107 ± 3.547531e-02	0.678032 ± 5.960464e-09	0.735250 ± 0.000000e+00	0.752110 ± 0.000000e+00
160	Human Pancreas	Scanorama	celseq	0.407780 ± 1.324115e-02	0.664872 ± 1.377220e-02	0.501991 ± 1.314845e-02	0.116934 ± 7.927463e-03	0.099013 ± 6.474285e-03
161	Human Pancreas	Scanorama	celseq2	0.612136 ± 2.448962e-03	0.615485 ± 6.214402e-03	0.499606 ± 3.714810e-03	0.187475 ± 2.162288e-03	0.190279 ± 4.475870e-03
162	Human Pancreas	Scanorama	fluidigmc1	0.374260 ± 1.303885e-02	0.583408 ± 6.541895e-03	0.504336 ± 2.978397e-02	0.294350 ± 1.765325e-02	0.294871 ± 1.696508e-02
163	Human Pancreas	Scanorama	inDrop	0.000867 ± 7.916169e-04	0.017851 ± 2.073030e-03	0.470393 ± 7.256778e-04	0.067175 ± 1.353686e-03	0.055004 ± 3.665416e-03
164	Human Pancreas	Scanorama	mean	0.317294 ± 1.084662e-02	0.458447 ± 9.517660e-03	0.495219 ± 8.953371e-03	0.195971 ± 2.275304e-03	0.191204 ± 2.540060e-03
165	Human Pancreas	Scanorama	smarter	0.204172 ± 4.727076e-02	0.361201 ± 1.026331e-02	0.537837 ± 1.021677e-03	0.361126 ± 9.630531e-03	0.361655 ± 1.282894e-02
166	Human Pancreas	Scanorama	smartseq2	0.304547 ± 7.006501e-03	0.507863 ± 2.453309e-02	0.457148 ± 8.312967e-03	0.148767 ± 3.721826e-03	0.146399 ± 5.357297e-03
167	Human Pancreas	LIGER	celseq	0.809539 ± 1.857853e-03	0.802612 ± 1.221472e-03	0.470633 ± 1.241267e-16	0.526676 ± 0.000000e+00	0.532985 ± 0.000000e+00
168	Human Pancreas	LIGER	celseq2	0.784589 ± 4.999395e-02	0.838984 ± 1.070246e-02	0.653512 ± 0.000000e+00	0.807398 ± 0.000000e+00	0.821935 ± 0.000000e+00
169	Human Pancreas	LIGER	fluidigmc1	0.753845 ± 2.333149e-02	0.713423 ± 1.283247e-02	0.631135 ± 1.790181e-16	0.501676 ± 0.000000e+00	0.538428 ± 0.000000e+00
170	Human Pancreas	LIGER	inDrop	0.774699 ± 5.004869e-02	0.813391 ± 1.453252e-02	0.670259 ± 2.047150e-16	0.832534 ± 1.110223e-16	0.840174 ± 1.110223e-16
171	Human Pancreas	LIGER	mean	0.779572 ± 4.040189e-02	0.790035 ± 1.403677e-02	0.628255 ± 9.930137e-17	0.722569 ± 0.000000e+00	0.738871 ± 0.000000e+00
172	Human Pancreas	LIGER	smarter	0.755369 ± 6.952706e-02	0.745584 ± 3.340476e-02	0.672993 ± 1.110223e-16	0.952049 ± 0.000000e+00	0.957219 ± 0.000000e+00
173	Human Pancreas	LIGER	smartseq2	0.799390 ± 4.765228e-02	0.826217 ± 1.152696e-02	0.670997 ± 1.489520e-16	0.715081 ± 0.000000e+00	0.742485 ± 0.000000e+00
174	Human Pancreas	trVAE	celseq	0.841739 ± 2.610722e-02	0.829138 ± 2.119418e-02	0.476123 ± 8.723994e-03	0.588194 ± 3.673025e-02	0.554390 ± 3.896725e-02
175	Human Pancreas	trVAE	celseq2	0.937173 ± 9.564342e-03	0.914727 ± 7.244018e-03	0.569204 ± 6.826485e-03	0.698273 ± 2.021754e-02	0.707430 ± 2.540082e-02
176	Human Pancreas	trVAE	fluidigmc1	0.917715 ± 1.840327e-02	0.848024 ± 3.239431e-02	0.539706 ± 2.181028e-02	0.626121 ± 9.728629e-03	0.613214 ± 2.149272e-02
177	Human Pancreas	trVAE	inDrop	0.900767 ± 8.665342e-03	0.865711 ± 8.285885e-03	0.560364 ± 8.185725e-03	0.625291 ± 1.204696e-02	0.624272 ± 1.183297e-02
178	Human Pancreas	trVAE	mean	0.904244 ± 7.609684e-03	0.869731 ± 4.413702e-03	0.548184 ± 7.872084e-03	0.694885 ± 2.321286e-03	0.687790 ± 3.205878e-03
179	Human Pancreas	trVAE	smarter	0.908233 ± 3.865816e-02	0.859047 ± 3.049654e-02	0.576263 ± 7.164931e-03	0.972347 ± 2.860761e-03	0.962666 ± 1.060542e-02
180	Human Pancreas	trVAE	smartseq2	0.919835 ± 2.659223e-02	0.901742 ± 1.740783e-02	0.567446 ± 7.830330e-03	0.659082 ± 1.901538e-02	0.664765 ± 2.549826e-02
181	Human Pancreas	Harmony	celseq	0.889996 ± 4.226538e-03	0.887262 ± 4.357947e-03	0.549250 ± 4.777217e-04	0.834061 ± 3.397203e-04	0.805742 ± 8.158373e-04
182	Human Pancreas	Harmony	celseq2	0.939673 ± 3.965639e-03	0.912596 ± 5.597696e-03	0.668034 ± 9.866170e-04	0.915024 ± 1.501856e-03	0.924842 ± 1.482237e-03
183	Human Pancreas	Harmony	fluidigmc1	0.938024 ± 3.542440e-03	0.882684 ± 9.076915e-03	0.664011 ± 1.061771e-03	0.782158 ± 3.069567e-03	0.810464 ± 5.127668e-03
184	Human Pancreas	Harmony	inDrop	0.920455 ± 4.641428e-03	0.888201 ± 6.779691e-03	0.631700 ± 8.968213e-04	0.865667 ± 3.894415e-03	0.858781 ± 3.190629e-03
185	Human Pancreas	Harmony	mean	0.926087 ± 5.024447e-03	0.907519 ± 3.445511e-03	0.647230 ± 2.992819e-04	0.878649 ± 1.211914e-03	0.878570 ± 1.041286e-03
186	Human Pancreas	Harmony	smarter	0.995175 ± 2.014509e-03	0.986759 ± 6.174285e-03	0.725010 ± 2.950181e-04	0.987836 ± 4.081633e-03	0.993126 ± 2.323964e-03
187	Human Pancreas	Harmony	smartseq2	0.873199 ± 3.237606e-02	0.887615 ± 1.056197e-02	0.645377 ± 7.592853e-04	0.887145 ± 4.368916e-03	0.878467 ± 2.196229e-03
188	Human Pancreas	scVI	celseq	0.920921 ± 2.102016e-02	0.912209 ± 1.200266e-02	0.535966 ± 5.530989e-03	0.782484 ± 6.259576e-02	0.767975 ± 5.945279e-02
189	Human Pancreas	scVI	celseq2	0.938008 ± 1.870089e-03	0.907477 ± 3.876612e-03	0.633713 ± 5.741833e-03	0.857516 ± 1.725795e-02	0.868974 ± 1.641137e-02
190	Human Pancreas	scVI	fluidigmc1	0.938227 ± 8.214737e-03	0.886538 ± 1.215084e-02	0.593890 ± 5.975185e-03	0.758510 ± 2.322897e-02	0.749886 ± 3.818739e-02
191	Human Pancreas	scVI	inDrop	0.931111 ± 1.793467e-03	0.895695 ± 2.460010e-03	0.621253 ± 4.627118e-03	0.845816 ± 1.637330e-02	0.855693 ± 1.612084e-02
192	Human Pancreas	scVI	mean	0.943976 ± 4.029272e-03	0.912930 ± 4.565810e-03	0.599620 ± 5.004607e-03	0.840117 ± 9.678363e-03	0.840723 ± 1.112727e-02
193	Human Pancreas	scVI	smarter	0.980178 ± 4.983566e-03	0.953207 ± 8.410348e-03	0.607702 ± 5.747450e-03	0.980874 ± 5.604499e-03	0.982609 ± 2.131930e-03
194	Human Pancreas	scVI	smartseq2	0.955414 ± 2.977999e-03	0.922456 ± 5.516773e-03	0.605197 ± 5.795893e-03	0.815505 ± 1.917714e-02	0.819204 ± 1.842733e-02
195	Human Pancreas	SCALEX	celseq	0.903796 ± 1.838771e-02	0.888839 ± 1.777347e-02	0.530721 ± 2.355523e-02	0.674368 ± 4.584299e-02	0.646830 ± 4.018144e-02
196	Human Pancreas	SCALEX	celseq2	0.949969 ± 4.141657e-03	0.917874 ± 4.042463e-03	0.672120 ± 4.261545e-03	0.738898 ± 2.250663e-02	0.753042 ± 2.088052e-02
197	Human Pancreas	SCALEX	fluidigmc1	0.926944 ± 6.718650e-03	0.868108 ± 1.032493e-02	0.634259 ± 7.032490e-03	0.678389 ± 5.843269e-02	0.672260 ± 6.477909e-02
198	Human Pancreas	SCALEX	inDrop	0.916914 ± 2.683495e-03	0.874112 ± 6.669626e-03	0.613964 ± 1.866717e-03	0.695719 ± 1.584047e-02	0.695160 ± 1.657131e-02
199	Human Pancreas	SCALEX	mean	0.939531 ± 3.640736e-03	0.904302 ± 5.214316e-03	0.632387 ± 3.584531e-03	0.742324 ± 1.393370e-02	0.740318 ± 1.444344e-02
200	Human Pancreas	SCALEX	smarter	0.980343 ± 3.614570e-03	0.950333 ± 7.336709e-03	0.700198 ± 3.451711e-03	0.974751 ± 3.163742e-03	0.975291 ± 3.492504e-03
201	Human Pancreas	SCALEX	smartseq2	0.959218 ± 1.952239e-03	0.926549 ± 4.172090e-03	0.643061 ± 4.077818e-03	0.691821 ± 1.849263e-02	0.699323 ± 2.536194e-02
202	Human Pancreas	scCobra	celseq	0.883015 ± 1.129593e-02	0.866559 ± 1.741282e-02	0.519060 ± 6.304312e-03	0.663017 ± 4.998616e-02	0.633871 ± 5.562401e-02
203	Human Pancreas	scCobra	celseq2	0.938295 ± 1.254273e-02	0.910187 ± 1.618448e-02	0.647652 ± 3.677361e-03	0.749052 ± 2.878239e-02	0.759456 ± 2.757186e-02
204	Human Pancreas	scCobra	fluidigmc1	0.924821 ± 3.061785e-03	0.861098 ± 1.145874e-02	0.597085 ± 5.364182e-03	0.669184 ± 2.042046e-02	0.686574 ± 1.429381e-02
205	Human Pancreas	scCobra	inDrop	0.920786 ± 9.979147e-03	0.877576 ± 1.427616e-02	0.588033 ± 3.627787e-03	0.727233 ± 7.312794e-03	0.730537 ± 1.380833e-02
206	Human Pancreas	scCobra	mean	0.929990 ± 8.380070e-03	0.890311 ± 1.434773e-02	0.597630 ± 4.337412e-03	0.752263 ± 9.720711e-03	0.754293 ± 1.169846e-02
207	Human Pancreas	scCobra	smarter	0.965724 ± 3.963743e-03	0.909456 ± 1.371550e-02	0.622773 ± 4.333975e-03	0.966571 ± 9.812905e-03	0.962883 ± 9.312582e-03
208	Human Pancreas	scCobra	smartseq2	0.947297 ± 1.314548e-02	0.916989 ± 1.658691e-02	0.611177 ± 7.639837e-03	0.738521 ± 1.971765e-02	0.752436 ± 2.744556e-02
209	Human Pancreas	scDecorr	celseq	0.927860 ± 9.747712e-03	0.910223 ± 7.174468e-03	0.547690 ± 6.782088e-03	0.744329 ± 1.918341e-02	0.701688 ± 1.124067e-02
210	Human Pancreas	scDecorr	celseq2	0.965149 ± 8.303030e-03	0.924730 ± 5.417852e-03	0.742700 ± 5.053536e-03	0.787189 ± 1.052877e-02	0.805230 ± 1.182662e-02
211	Human Pancreas	scDecorr	fluidigmc1	0.934678 ± 8.237177e-03	0.873300 ± 6.104568e-03	0.710046 ± 4.759537e-03	0.667348 ± 2.949619e-02	0.640008 ± 2.254948e-02
212	Human Pancreas	scDecorr	inDrop	0.928868 ± 5.897038e-03	0.876655 ± 4.195592e-03	0.678032 ± 4.326737e-03	0.784098 ± 7.107563e-03	0.780622 ± 7.043023e-03
213	Human Pancreas	scDecorr	mean	0.953739 ± 7.337068e-03	0.914867 ± 5.291294e-03	0.694948 ± 5.103299e-03	0.798590 ± 1.328930e-02	0.797730 ± 1.099335e-02
214	Human Pancreas	scDecorr	smarter	1.000899 ± 6.043935e-03	0.981541 ± 4.495731e-03	0.763474 ± 5.476105e-03	0.979879 ± 6.471352e-03	0.992003 ± 8.108568e-03
215	Human Pancreas	scDecorr	smartseq2	0.964977 ± 5.866386e-03	0.922752 ± 4.551151e-03	0.727745 ± 4.851718e-03	0.828695 ± 1.020380e-02	0.866831 ± 8.951714e-03
± error indicates standard deviation of scores over 5 independent runs Batch Name = Mean indicates mean of each metric score across individual batches

## Sheet: Normalised Scores
	Dataset	Method	Batch Name	ARI	NMI	CellType ASW	Balanced Accuracy	Macro F1
0	Tabula Muris	PCA	droplet	0.885566 ± 8.240501e-03	0.974591 ± 6.618967e-03	0.870888 ± 2.808827e-08	0.880159 ± 0.000000e+00	0.883846 ± 0.000000e+00
1	Tabula Muris	PCA	facs	0.875291 ± 2.515141e-02	0.976254 ± 1.354340e-02	0.883200 ± 0.000000e+00	0.863616 ± 0.000000e+00	0.835116 ± 0.000000e+00
2	Tabula Muris	PCA	mean	0.880428 ± 8.455453e-03	0.975422 ± 1.008118e-02	0.877044 ± 1.404414e-08	0.871888 ± 0.000000e+00	0.859481 ± 0.000000e+00
3	Tabula Muris	Scanorama	droplet	0.000089 ± 4.542896e-05	0.000044 ± 7.240447e-05	0.000300 ± 3.760686e-04	0.001094 ± 8.961011e-04	0.000762 ± 6.095478e-04
4	Tabula Muris	Scanorama	facs	0.000356 ± 2.092974e-04	0.000241 ± 1.479155e-04	0.001291 ± 6.533871e-04	0.003356 ± 1.962351e-03	0.002218 ± 1.233876e-03
5	Tabula Muris	Scanorama	mean	0.000223 ± 1.141328e-04	0.000142 ± 1.034908e-04	0.000795 ± 3.885805e-04	0.002225 ± 1.314028e-03	0.001490 ± 8.717860e-04
6	Tabula Muris	LIGER	droplet	0.817147 ± 0.000000e+00	0.936409 ± 0.000000e+00	1.000000 ± 1.294731e-15	0.849540 ± 0.000000e+00	0.852756 ± 0.000000e+00
7	Tabula Muris	LIGER	facs	0.609897 ± 0.000000e+00	0.879857 ± 0.000000e+00	0.858641 ± 1.110223e-16	0.753252 ± 0.000000e+00	0.727853 ± 0.000000e+00
8	Tabula Muris	LIGER	mean	0.713522 ± 0.000000e+00	0.908133 ± 1.110223e-16	0.929320 ± 6.661338e-16	0.801396 ± 0.000000e+00	0.790304 ± 0.000000e+00
9	Tabula Muris	trVAE	droplet	0.890522 ± 1.376972e-02	0.972916 ± 3.936718e-03	0.715725 ± 4.424458e-02	0.965956 ± 6.195026e-03	0.970557 ± 7.132396e-03
10	Tabula Muris	trVAE	facs	0.955908 ± 2.528443e-02	0.982173 ± 5.540984e-03	0.723674 ± 5.900448e-02	0.920757 ± 8.333814e-03	0.916896 ± 6.984169e-03
11	Tabula Muris	trVAE	mean	0.923215 ± 9.076232e-03	0.977545 ± 3.331578e-03	0.719699 ± 4.946932e-02	0.943357 ± 4.963097e-03	0.943727 ± 4.877329e-03
12	Tabula Muris	Harmony	droplet	0.900594 ± 3.257095e-02	0.975326 ± 5.662587e-03	0.767881 ± 1.006213e-03	0.927922 ± 9.612167e-04	0.922954 ± 5.367224e-04
13	Tabula Muris	Harmony	facs	0.935049 ± 9.433941e-03	0.991307 ± 2.151262e-03	0.753261 ± 1.059785e-03	0.887648 ± 1.258804e-03	0.892672 ± 1.382733e-03
14	Tabula Muris	Harmony	mean	0.917821 ± 1.193278e-02	0.983317 ± 3.824742e-03	0.760571 ± 9.588077e-04	0.907785 ± 9.823179e-04	0.907813 ± 9.144220e-04
15	Tabula Muris	scVI	droplet	0.948306 ± 3.462308e-02	0.991984 ± 8.349075e-03	0.429524 ± 1.456457e-02	0.995585 ± 3.008862e-03	0.998537 ± 2.050609e-03
16	Tabula Muris	scVI	facs	0.947040 ± 3.111144e-02	0.992656 ± 4.693094e-03	0.534623 ± 1.618854e-02	0.987130 ± 6.795914e-03	0.992606 ± 4.866983e-03
17	Tabula Muris	scVI	mean	0.947673 ± 2.179792e-02	0.992320 ± 5.735794e-03	0.482074 ± 1.529162e-02	0.991357 ± 4.706782e-03	0.995571 ± 2.866264e-03
18	Tabula Muris	SCALEX	droplet	0.959974 ± 2.239881e-02	0.966947 ± 4.815817e-03	0.746123 ± 1.657779e-02	0.821497 ± 7.269205e-03	0.804302 ± 1.459245e-02
19	Tabula Muris	SCALEX	facs	0.892071 ± 6.459503e-03	0.956751 ± 9.654254e-03	0.705994 ± 1.153080e-02	0.750203 ± 9.824019e-03	0.727950 ± 1.099623e-02
20	Tabula Muris	SCALEX	mean	0.926023 ± 1.421994e-02	0.961849 ± 5.469243e-03	0.726058 ± 1.312040e-02	0.785850 ± 8.256821e-03	0.766126 ± 1.247726e-02
21	Tabula Muris	scCobra	droplet	0.950693 ± 2.370541e-02	0.975943 ± 6.482739e-03	0.722195 ± 1.910540e-02	0.874312 ± 3.895936e-03	0.873132 ± 8.662341e-03
22	Tabula Muris	scCobra	facs	0.894277 ± 7.383135e-03	0.978893 ± 1.849307e-03	0.725594 ± 4.735880e-03	0.821071 ± 1.165775e-02	0.786997 ± 1.353663e-02
23	Tabula Muris	scCobra	mean	0.922485 ± 1.541056e-02	0.977418 ± 3.187714e-03	0.723894 ± 9.478527e-03	0.847692 ± 7.274991e-03	0.830064 ± 9.057126e-03
24	Tabula Muris	scDecorr	droplet	0.987367 ± 1.198205e-02	0.976267 ± 4.348631e-03	0.879884 ± 2.676270e-02	0.948198 ± 5.257639e-03	0.955739 ± 4.243252e-03
25	Tabula Muris	scDecorr	facs	0.928979 ± 1.091745e-02	0.969283 ± 4.159431e-03	0.979578 ± 2.024638e-02	0.915660 ± 5.247107e-03	0.906059 ± 4.004252e-03
26	Tabula Muris	scDecorr	mean	0.958173 ± 1.144871e-02	0.972775 ± 4.253346e-03	0.929731 ± 2.350452e-02	0.931929 ± 5.252359e-03	0.930899 ± 4.123715e-03
27	Cross Tissue Immune	PCA	3	0.650064 ± 1.185921e-02	0.844755 ± 9.340797e-03	0.493950 ± 1.420770e-08	0.899604 ± 0.000000e+00	0.912916 ± 0.000000e+00
28	Cross Tissue Immune	PCA	5v1	0.518314 ± 1.114357e-02	0.766229 ± 2.115190e-03	0.699951 ± 3.811339e-08	0.874458 ± 0.000000e+00	0.897103 ± 1.110223e-16
29	Cross Tissue Immune	PCA	5v2	0.680504 ± 1.283760e-02	0.803328 ± 8.899732e-03	0.505617 ± 0.000000e+00	0.869985 ± 0.000000e+00	0.885042 ± 0.000000e+00
30	Cross Tissue Immune	PCA	mean	0.616294 ± 4.040655e-03	0.804771 ± 5.375113e-03	0.566506 ± 1.744036e-08	0.881349 ± 0.000000e+00	0.898354 ± 0.000000e+00
31	Cross Tissue Immune	Scanorama	3	0.000188 ± 9.390702e-05	0.000285 ± 5.706294e-04	0.027223 ± 1.796326e-03	0.000107 ± 2.134533e-04	0.000220 ± 4.403583e-04
32	Cross Tissue Immune	Scanorama	5v1	0.001315 ± 6.575247e-04	0.000176 ± 3.523028e-04	0.100876 ± 2.348604e-03	0.000290 ± 1.448013e-04	0.000168 ± 3.365047e-04
33	Cross Tissue Immune	Scanorama	5v2	0.000440 ± 2.199014e-04	0.000014 ± 2.891562e-05	0.047770 ± 1.676919e-03	0.000109 ± 2.174139e-04	0.000018 ± 3.690703e-05
34	Cross Tissue Immune	Scanorama	mean	0.000648 ± 3.237777e-04	0.000159 ± 3.172826e-04	0.058623 ± 1.940617e-03	0.000168 ± 9.535530e-05	0.000136 ± 2.712567e-04
35	Cross Tissue Immune	LIGER	3	0.725821 ± 0.000000e+00	0.807050 ± 0.000000e+00	0.472367 ± 4.475452e-16	0.813671 ± 0.000000e+00	0.747533 ± 0.000000e+00
36	Cross Tissue Immune	LIGER	5v1	0.646015 ± 0.000000e+00	0.689628 ± 0.000000e+00	0.258058 ± 0.000000e+00	0.742859 ± 0.000000e+00	0.711918 ± 0.000000e+00
37	Cross Tissue Immune	LIGER	5v2	0.466006 ± 0.000000e+00	0.648591 ± 0.000000e+00	0.113455 ± 0.000000e+00	0.686904 ± 0.000000e+00	0.691901 ± 0.000000e+00
38	Cross Tissue Immune	LIGER	mean	0.612614 ± 0.000000e+00	0.715090 ± 0.000000e+00	0.281293 ± 1.110223e-16	0.747811 ± 0.000000e+00	0.717117 ± 0.000000e+00
39	Cross Tissue Immune	trVAE	3	0.533543 ± 1.307794e-01	0.584924 ± 1.466349e-01	0.063723 ± 1.036361e-01	0.498017 ± 2.073193e-01	0.469731 ± 1.929361e-01
40	Cross Tissue Immune	trVAE	5v1	0.407074 ± 1.399568e-01	0.481823 ± 1.619532e-01	0.175824 ± 2.797177e-01	0.491818 ± 1.899582e-01	0.444804 ± 2.007199e-01
41	Cross Tissue Immune	trVAE	5v2	0.448647 ± 1.922476e-01	0.515701 ± 1.728359e-01	0.092313 ± 1.526999e-01	0.441115 ± 1.907261e-01	0.430874 ± 1.985821e-01
42	Cross Tissue Immune	trVAE	mean	0.463088 ± 1.538236e-01	0.527482 ± 1.599378e-01	0.110620 ± 1.786404e-01	0.476984 ± 1.959747e-01	0.448470 ± 1.973922e-01
43	Cross Tissue Immune	Harmony	3	0.861996 ± 3.219484e-02	0.913708 ± 2.233035e-02	0.361567 ± 2.711483e-02	0.983832 ± 2.206975e-02	0.925922 ± 1.843660e-02
44	Cross Tissue Immune	Harmony	5v1	0.747054 ± 5.702800e-02	0.855258 ± 4.410162e-02	0.578506 ± 5.754015e-02	0.899224 ± 2.892654e-02	0.882886 ± 3.629336e-02
45	Cross Tissue Immune	Harmony	5v2	0.828905 ± 3.750035e-02	0.889565 ± 3.109071e-02	0.396320 ± 2.882633e-02	0.869600 ± 1.771194e-02	0.889054 ± 1.662983e-02
46	Cross Tissue Immune	Harmony	mean	0.812652 ± 4.169832e-02	0.886177 ± 3.242039e-02	0.445464 ± 3.774730e-02	0.917552 ± 2.251298e-02	0.899287 ± 2.370894e-02
47	Cross Tissue Immune	scVI	3	0.710719 ± 4.013190e-02	0.830972 ± 2.543570e-02	0.257067 ± 1.209250e-02	0.868877 ± 8.634394e-03	0.848189 ± 8.237654e-03
48	Cross Tissue Immune	scVI	5v1	0.528344 ± 6.175423e-02	0.700470 ± 4.475075e-02	0.549761 ± 3.166468e-02	0.829655 ± 9.044645e-03	0.845498 ± 5.741291e-03
49	Cross Tissue Immune	scVI	5v2	0.634524 ± 4.774061e-02	0.731879 ± 3.261299e-02	0.345577 ± 7.736856e-03	0.806037 ± 8.300096e-03	0.827368 ± 8.091105e-03
50	Cross Tissue Immune	scVI	mean	0.624529 ± 3.151809e-02	0.754441 ± 2.348333e-02	0.384135 ± 1.613245e-02	0.834857 ± 6.985178e-03	0.840352 ± 5.971245e-03
51	Cross Tissue Immune	SCALEX	3	0.831326 ± 1.934362e-02	0.903223 ± 9.228720e-03	0.624900 ± 5.742077e-03	0.919984 ± 2.944537e-03	0.895993 ± 1.712446e-03
52	Cross Tissue Immune	SCALEX	5v1	0.739706 ± 3.136279e-02	0.851041 ± 1.651692e-02	0.871421 ± 9.645572e-03	0.899140 ± 1.946549e-03	0.875220 ± 1.986687e-03
53	Cross Tissue Immune	SCALEX	5v2	0.814994 ± 2.988549e-02	0.872723 ± 1.374692e-02	0.723101 ± 7.178801e-03	0.855544 ± 1.708735e-03	0.858205 ± 2.012505e-03
54	Cross Tissue Immune	SCALEX	mean	0.795342 ± 1.809350e-02	0.875662 ± 1.211087e-02	0.739807 ± 6.324503e-03	0.891556 ± 1.146036e-03	0.876473 ± 1.316674e-03
55	Cross Tissue Immune	scCobra	3	0.810712 ± 3.062606e-02	0.897067 ± 1.689480e-02	0.506963 ± 6.663493e-03	0.920952 ± 4.192952e-03	0.892448 ± 6.667449e-03
56	Cross Tissue Immune	scCobra	5v1	0.705228 ± 3.219158e-02	0.832380 ± 1.456038e-02	0.722490 ± 1.909818e-02	0.893425 ± 2.299949e-03	0.872222 ± 2.909486e-03
57	Cross Tissue Immune	scCobra	5v2	0.806557 ± 2.512056e-02	0.867341 ± 1.185525e-02	0.583911 ± 8.892391e-03	0.862539 ± 6.004404e-03	0.854788 ± 3.685565e-03
58	Cross Tissue Immune	scCobra	mean	0.774166 ± 2.642398e-02	0.865596 ± 1.336682e-02	0.604455 ± 9.505408e-03	0.892305 ± 3.784819e-03	0.873152 ± 2.656542e-03
59	Cross Tissue Immune	scDecorr	3	0.963551 ± 2.458241e-02	0.983737 ± 1.304814e-02	0.981335 ± 3.202018e-02	0.989670 ± 5.480072e-03	0.998416 ± 2.185174e-03
60	Cross Tissue Immune	scDecorr	5v1	0.912170 ± 7.284119e-02	0.972829 ± 2.020222e-02	0.946749 ± 9.604586e-02	0.995387 ± 8.286409e-03	0.996883 ± 5.223347e-03
61	Cross Tissue Immune	scDecorr	5v2	0.968037 ± 3.523668e-02	0.980161 ± 1.953202e-02	0.979411 ± 3.706058e-02	0.996073 ± 6.878095e-03	0.997180 ± 4.793391e-03
62	Cross Tissue Immune	scDecorr	mean	0.947919 ± 4.134350e-02	0.978909 ± 1.567338e-02	0.969165 ± 5.502879e-02	0.993710 ± 6.861549e-03	0.997493 ± 4.055344e-03
63	Human Immune	PCA	10X	0.893342 ± 4.129146e-02	0.959061 ± 1.290613e-02	0.735227 ± 1.303007e-07	0.901924 ± 0.000000e+00	0.910683 ± 1.110223e-16
64	Human Immune	PCA	Freytag	0.973960 ± 8.009414e-03	0.998351 ± 3.298650e-03	0.665431 ± 3.534538e-08	0.909287 ± 1.110223e-16	0.923713 ± 1.110223e-16
65	Human Immune	PCA	Oetjen	0.957541 ± 6.951864e-02	0.953458 ± 2.469187e-02	0.826917 ± 2.028866e-08	0.870166 ± 1.110223e-16	0.863710 ± 0.000000e+00
66	Human Immune	PCA	Sun	0.885762 ± 7.028297e-03	0.948896 ± 9.918045e-03	0.647871 ± 1.519714e-07	0.891084 ± 0.000000e+00	0.930357 ± 0.000000e+00
67	Human Immune	PCA	Villani	0.733091 ± 6.948734e-04	0.874541 ± 2.998237e-03	1.000000 ± 4.935530e-08	1.000000 ± 0.000000e+00	1.000000 ± 0.000000e+00
68	Human Immune	PCA	mean	0.888739 ± 2.503059e-02	0.946861 ± 9.563293e-03	0.775089 ± 4.959469e-08	0.914492 ± 0.000000e+00	0.925693 ± 0.000000e+00
69	Human Immune	Scanorama	10X	0.000143 ± 8.532681e-05	0.001301 ± 1.030687e-03	0.017639 ± 9.246316e-03	0.002527 ± 2.412051e-03	0.003703 ± 2.983761e-03
70	Human Immune	Scanorama	Freytag	0.005479 ± 1.537516e-03	0.002521 ± 1.873935e-03	0.082303 ± 2.193393e-03	0.009263 ± 4.060426e-03	0.026906 ± 5.021660e-03
71	Human Immune	Scanorama	Oetjen	0.000227 ± 2.293491e-04	0.001515 ± 1.083662e-03	0.003414 ± 2.013398e-03	0.006552 ± 4.274445e-03	0.003435 ± 2.094545e-03
72	Human Immune	Scanorama	Sun	0.844332 ± 8.474786e-02	0.936982 ± 2.516500e-02	0.472335 ± 2.972643e-03	0.053156 ± 1.114201e-02	0.080188 ± 1.410020e-02
73	Human Immune	Scanorama	Villani	0.565398 ± 1.396123e-01	0.828029 ± 7.879538e-02	0.705023 ± 8.288527e-03	0.483451 ± 3.388949e-02	0.530040 ± 2.789246e-02
74	Human Immune	Scanorama	mean	0.283116 ± 2.867304e-02	0.354070 ± 1.787480e-02	0.256143 ± 2.812698e-03	0.110990 ± 8.060749e-03	0.128854 ± 7.488634e-03
75	Human Immune	LIGER	10X	0.893145 ± 1.822272e-02	0.937172 ± 2.307258e-03	0.747266 ± 3.614624e-16	0.982049 ± 1.110223e-16	0.927538 ± 1.110223e-16
76	Human Immune	LIGER	Freytag	0.738609 ± 2.774482e-02	0.828003 ± 1.625837e-03	0.717000 ± 0.000000e+00	0.834621 ± 1.110223e-16	0.874752 ± 0.000000e+00
77	Human Immune	LIGER	Oetjen	0.766161 ± 4.011085e-02	0.821800 ± 7.818885e-03	0.601877 ± 3.179195e-16	0.846586 ± 0.000000e+00	0.868423 ± 1.110223e-16
78	Human Immune	LIGER	Sun	0.572936 ± 9.319466e-02	0.763590 ± 1.948424e-02	0.598124 ± 1.115760e-15	0.810719 ± 0.000000e+00	0.774782 ± 0.000000e+00
79	Human Immune	LIGER	Villani	0.651453 ± 5.207219e-02	0.735627 ± 2.300677e-02	0.316331 ± 7.562567e-16	0.606739 ± 0.000000e+00	0.685462 ± 0.000000e+00
80	Human Immune	LIGER	mean	0.724461 ± 2.544017e-02	0.817239 ± 7.229874e-04	0.596120 ± 4.965068e-17	0.816143 ± 0.000000e+00	0.826191 ± 0.000000e+00
81	Human Immune	trVAE	10X	0.489503 ± 3.983500e-01	0.511195 ± 4.175233e-01	0.295024 ± 1.865424e-01	0.462728 ± 3.782610e-01	0.439317 ± 3.605711e-01
82	Human Immune	trVAE	Freytag	0.430906 ± 3.515385e-01	0.506859 ± 4.125915e-01	0.334617 ± 2.733263e-01	0.503455 ± 4.113357e-01	0.492205 ± 4.031337e-01
83	Human Immune	trVAE	Oetjen	0.313672 ± 2.571389e-01	0.418691 ± 3.422968e-01	0.245633 ± 1.584227e-01	0.432924 ± 3.398455e-01	0.381525 ± 3.097675e-01
84	Human Immune	trVAE	Sun	0.356552 ± 2.909929e-01	0.489229 ± 3.992432e-01	0.302428 ± 2.472526e-01	0.506183 ± 4.137416e-01	0.476524 ± 3.916028e-01
85	Human Immune	trVAE	Villani	0.350837 ± 2.861597e-01	0.457419 ± 3.721547e-01	0.421436 ± 3.443070e-01	0.136780 ± 1.326016e-01	0.146879 ± 1.377878e-01
86	Human Immune	trVAE	mean	0.388294 ± 3.164038e-01	0.476679 ± 3.886143e-01	0.319828 ± 2.417611e-01	0.408414 ± 3.313282e-01	0.387290 ± 3.173148e-01
87	Human Immune	Harmony	10X	0.889857 ± 3.620456e-02	0.944359 ± 1.495022e-02	0.612682 ± 8.714915e-03	0.998114 ± 1.672387e-03	0.982419 ± 3.235475e-02
88	Human Immune	Harmony	Freytag	0.927349 ± 6.995037e-02	0.964066 ± 2.331272e-02	0.576801 ± 5.341689e-03	0.948183 ± 6.148254e-03	0.967855 ± 1.630514e-02
89	Human Immune	Harmony	Oetjen	0.908136 ± 7.484300e-02	0.949939 ± 3.983898e-02	0.651696 ± 3.295279e-02	0.978536 ± 3.599165e-02	0.976829 ± 3.996388e-02
90	Human Immune	Harmony	Sun	0.815561 ± 9.174564e-02	0.913792 ± 2.673527e-02	0.508281 ± 7.441836e-03	0.932726 ± 4.269182e-03	0.901248 ± 1.937320e-02
91	Human Immune	Harmony	Villani	0.736549 ± 2.474519e-01	0.847233 ± 1.299252e-01	0.932895 ± 2.921925e-02	0.819706 ± 1.620553e-02	0.830851 ± 1.554607e-02
92	Human Immune	Harmony	mean	0.855490 ± 6.310627e-02	0.923878 ± 3.473907e-02	0.656471 ± 1.664259e-02	0.935453 ± 1.278131e-02	0.931840 ± 2.426189e-02
93	Human Immune	scVI	10X	0.876603 ± 2.608786e-02	0.943323 ± 1.561031e-02	0.566722 ± 1.661638e-02	0.983402 ± 1.200135e-02	0.987197 ± 7.908038e-03
94	Human Immune	scVI	Freytag	0.896108 ± 6.498758e-02	0.961704 ± 1.433234e-02	0.624720 ± 1.926406e-02	0.961490 ± 4.137782e-03	0.982488 ± 1.825545e-03
95	Human Immune	scVI	Oetjen	0.866582 ± 3.575846e-02	0.941999 ± 2.963086e-02	0.691578 ± 1.587444e-02	0.915904 ± 1.433477e-02	0.936039 ± 2.033385e-02
96	Human Immune	scVI	Sun	0.802470 ± 9.917860e-02	0.914259 ± 2.447047e-02	0.657847 ± 2.492650e-02	0.971655 ± 6.199073e-03	0.964913 ± 5.323363e-03
97	Human Immune	scVI	Villani	0.596717 ± 2.556312e-01	0.727453 ± 1.581325e-01	0.573801 ± 4.181003e-02	0.846666 ± 3.013737e-02	0.866561 ± 2.822321e-02
98	Human Immune	scVI	mean	0.807696 ± 3.646501e-02	0.897748 ± 3.538510e-02	0.622934 ± 1.787942e-02	0.935824 ± 4.714832e-03	0.947440 ± 4.687958e-03
99	Human Immune	SCALEX	10X	0.877231 ± 2.514049e-02	0.945002 ± 9.100249e-03	0.753076 ± 2.379309e-02	0.918923 ± 9.980770e-03	0.901376 ± 1.151286e-02
100	Human Immune	SCALEX	Freytag	0.811249 ± 7.171952e-02	0.928576 ± 2.864294e-02	0.786505 ± 1.447912e-02	0.926914 ± 9.734837e-03	0.954054 ± 1.151253e-02
101	Human Immune	SCALEX	Oetjen	0.782333 ± 5.734002e-02	0.897840 ± 1.249018e-02	0.734379 ± 9.857565e-03	0.785132 ± 6.647405e-03	0.779869 ± 2.839493e-03
102	Human Immune	SCALEX	Sun	0.700342 ± 8.097590e-02	0.879709 ± 2.046295e-02	0.782102 ± 3.852432e-02	0.941492 ± 4.504716e-03	0.956596 ± 6.853478e-03
103	Human Immune	SCALEX	Villani	0.800940 ± 2.106712e-01	0.864394 ± 7.821181e-02	0.736156 ± 2.994570e-02	0.754198 ± 2.031598e-02	0.758590 ± 1.976409e-02
104	Human Immune	SCALEX	mean	0.794419 ± 6.859222e-03	0.903104 ± 8.649678e-03	0.758444 ± 2.073167e-02	0.865332 ± 6.030672e-03	0.870097 ± 5.968089e-03
105	Human Immune	scCobra	10X	0.850272 ± 1.747922e-02	0.943347 ± 7.622866e-03	0.639430 ± 1.272539e-02	0.923164 ± 2.183357e-02	0.918851 ± 2.256971e-02
106	Human Immune	scCobra	Freytag	0.790673 ± 7.406364e-03	0.914805 ± 8.127025e-03	0.692598 ± 1.554401e-02	0.942692 ± 6.177805e-03	0.970361 ± 7.751216e-03
107	Human Immune	scCobra	Oetjen	0.782389 ± 2.704496e-02	0.920035 ± 8.097488e-03	0.642536 ± 1.026860e-02	0.798704 ± 2.620271e-03	0.799441 ± 6.212325e-03
108	Human Immune	scCobra	Sun	0.635318 ± 1.650180e-02	0.862794 ± 4.832907e-03	0.735501 ± 2.031765e-02	0.949425 ± 6.262877e-03	0.958327 ± 4.467162e-03
109	Human Immune	scCobra	Villani	0.925543 ± 2.451752e-02	0.914055 ± 2.011007e-02	0.856010 ± 5.350886e-02	0.871325 ± 1.481840e-02	0.864168 ± 1.029990e-02
110	Human Immune	scCobra	mean	0.796839 ± 9.642318e-03	0.911007 ± 6.385616e-03	0.713215 ± 1.218920e-02	0.897062 ± 6.326777e-03	0.902230 ± 7.945002e-03
111	Human Immune	scDecorr	10X	0.978681 ± 1.131239e-02	0.988696 ± 9.248880e-03	0.960241 ± 2.083161e-02	0.959586 ± 8.325980e-03	0.972019 ± 1.122824e-02
112	Human Immune	scDecorr	Freytag	0.966251 ± 2.143957e-02	0.983979 ± 1.048116e-02	0.951131 ± 2.558158e-02	0.989412 ± 8.963569e-03	0.988011 ± 9.656689e-03
113	Human Immune	scDecorr	Oetjen	0.910373 ± 1.977098e-02	0.943364 ± 1.487458e-02	0.943680 ± 2.943840e-02	0.938401 ± 1.361904e-02	0.969018 ± 1.199326e-02
114	Human Immune	scDecorr	Sun	0.942000 ± 3.456140e-02	0.985532 ± 1.139581e-02	0.933181 ± 3.500406e-02	0.989555 ± 8.873316e-03	0.987316 ± 9.971319e-03
115	Human Immune	scDecorr	Villani	0.715829 ± 1.376126e-01	0.796280 ± 6.886916e-02	0.707739 ± 3.336806e-02	0.949553 ± 1.169802e-02	0.959326 ± 8.756684e-03
116	Human Immune	scDecorr	mean	0.902627 ± 4.480598e-02	0.939570 ± 2.257333e-02	0.899194 ± 2.884457e-02	0.965301 ± 1.024513e-02	0.975138 ± 1.028964e-02
117	Human Lung	PCA	10x_Biopsy	0.970867 ± 1.004030e-03	0.967748 ± 4.163293e-04	0.890137 ± 1.110223e-16	0.956428 ± 1.110223e-16	1.000000 ± 0.000000e+00
118	Human Lung	PCA	10x_Transplant	0.704578 ± 2.700327e-04	0.955071 ± 2.031480e-04	0.823689 ± 2.619890e-08	0.906249 ± 0.000000e+00	0.755745 ± 0.000000e+00
119	Human Lung	PCA	Dropseq_transplant	0.958048 ± 3.586980e-05	0.990963 ± 3.872256e-04	0.794849 ± 4.049848e-08	0.601525 ± 0.000000e+00	0.627919 ± 0.000000e+00
120	Human Lung	PCA	mean	0.877831 ± 4.127311e-04	0.971260 ± 3.355676e-04	0.836225 ± 4.766528e-09	0.821400 ± 0.000000e+00	0.794555 ± 0.000000e+00
121	Human Lung	Scanorama	10x_Biopsy	0.052320 ± 9.476972e-03	0.185604 ± 3.558645e-03	0.008051 ± 6.957071e-03	0.002899 ± 2.341923e-03	0.041762 ± 1.836947e-03
122	Human Lung	Scanorama	10x_Transplant	0.258314 ± 1.444656e-02	0.563341 ± 6.674003e-03	0.012350 ± 6.286951e-03	0.099735 ± 1.794350e-02	0.026332 ± 3.481953e-03
123	Human Lung	Scanorama	Dropseq_transplant	0.147963 ± 2.663763e-02	0.365886 ± 1.940149e-02	0.007069 ± 4.811866e-03	0.001073 ± 6.424772e-04	0.002828 ± 1.558805e-03
124	Human Lung	Scanorama	mean	0.152865 ± 8.165126e-03	0.371610 ± 5.015263e-03	0.009157 ± 1.349930e-03	0.034569 ± 6.034467e-03	0.023641 ± 1.442932e-03
125	Human Lung	LIGER	10x_Biopsy	0.620185 ± 0.000000e+00	0.731494 ± 0.000000e+00	0.659715 ± 1.404333e-16	0.587494 ± 0.000000e+00	0.412005 ± 5.551115e-17
126	Human Lung	LIGER	10x_Transplant	0.566465 ± 0.000000e+00	0.771868 ± 0.000000e+00	0.677738 ± 0.000000e+00	0.860219 ± 1.110223e-16	0.778175 ± 0.000000e+00
127	Human Lung	LIGER	Dropseq_transplant	0.649355 ± 0.000000e+00	0.778340 ± 0.000000e+00	0.669201 ± 4.002966e-16	0.860320 ± 0.000000e+00	0.871493 ± 0.000000e+00
128	Human Lung	LIGER	mean	0.612001 ± 0.000000e+00	0.760567 ± 0.000000e+00	0.668885 ± 9.930137e-17	0.769344 ± 0.000000e+00	0.687224 ± 0.000000e+00
129	Human Lung	trVAE	10x_Biopsy	0.001010 ± 7.941791e-04	0.001192 ± 8.743369e-04	0.279673 ± 3.768840e-02	0.040401 ± 1.864720e-02	0.000655 ± 8.126235e-04
130	Human Lung	trVAE	10x_Transplant	0.000645 ± 5.213463e-04	0.000968 ± 7.394670e-04	0.020269 ± 1.406773e-02	0.013385 ± 2.137387e-02	0.000826 ± 1.003002e-03
131	Human Lung	trVAE	Dropseq_transplant	0.001094 ± 7.884133e-04	0.001282 ± 8.533755e-04	0.370562 ± 4.713585e-03	0.002031 ± 2.387914e-03	0.061096 ± 8.043307e-04
132	Human Lung	trVAE	mean	0.000916 ± 3.781049e-04	0.001147 ± 7.982028e-04	0.223501 ± 6.302817e-03	0.018606 ± 1.950678e-03	0.020859 ± 8.650478e-04
133	Human Lung	Harmony	10x_Biopsy	0.896752 ± 3.066101e-02	0.937546 ± 2.947714e-02	0.815961 ± 1.353322e-02	0.858494 ± 7.711696e-02	0.640711 ± 1.186185e-01
134	Human Lung	Harmony	10x_Transplant	0.747339 ± 6.510229e-02	0.915434 ± 1.413169e-02	0.682398 ± 2.964270e-02	0.855839 ± 3.040313e-02	0.819503 ± 3.427904e-02
135	Human Lung	Harmony	Dropseq_transplant	0.916288 ± 7.591761e-02	0.893595 ± 2.285405e-02	0.710653 ± 9.661066e-03	0.662377 ± 1.196762e-01	0.690507 ± 1.095096e-01
136	Human Lung	Harmony	mean	0.853460 ± 3.671434e-02	0.915525 ± 1.103402e-02	0.736338 ± 1.709102e-02	0.792237 ± 6.528297e-03	0.716907 ± 1.076407e-02
137	Human Lung	scVI	10x_Biopsy	0.952624 ± 2.408298e-02	0.974183 ± 2.927311e-02	0.741582 ± 7.851898e-02	0.944644 ± 3.292739e-02	0.516916 ± 2.229728e-01
138	Human Lung	scVI	10x_Transplant	0.833497 ± 3.738600e-02	0.976325 ± 7.171141e-03	0.583670 ± 8.114400e-02	0.977827 ± 1.905457e-02	0.895863 ± 5.277045e-02
139	Human Lung	scVI	Dropseq_transplant	0.887776 ± 4.492068e-02	0.963021 ± 1.981744e-02	0.692532 ± 1.243762e-01	0.965911 ± 1.007262e-02	0.963308 ± 1.741446e-02
140	Human Lung	scVI	mean	0.891299 ± 2.681765e-02	0.971176 ± 1.055213e-02	0.672595 ± 9.459535e-02	0.962794 ± 1.586320e-02	0.792029 ± 8.650173e-02
141	Human Lung	SCALEX	10x_Biopsy	0.764428 ± 1.383387e-01	0.848474 ± 6.751506e-02	0.832334 ± 6.142173e-03	0.692285 ± 2.289550e-02	0.358143 ± 2.926472e-02
142	Human Lung	SCALEX	10x_Transplant	0.787014 ± 6.219358e-02	0.878807 ± 1.877470e-02	0.602717 ± 1.314843e-02	0.777433 ± 1.853070e-02	0.761397 ± 1.780115e-02
143	Human Lung	SCALEX	Dropseq_transplant	0.722167 ± 8.243200e-02	0.761555 ± 1.980311e-02	0.699187 ± 1.270650e-02	0.831213 ± 1.268565e-02	0.853781 ± 8.985175e-03
144	Human Lung	SCALEX	mean	0.757870 ± 4.181921e-02	0.829612 ± 1.849607e-02	0.711413 ± 4.853822e-03	0.766977 ± 8.748170e-03	0.657773 ± 3.934485e-03
145	Human Lung	scCobra	10x_Biopsy	0.853905 ± 1.321981e-01	0.887436 ± 6.107892e-02	0.793709 ± 3.989071e-03	0.652672 ± 2.514335e-02	0.317012 ± 1.328794e-02
146	Human Lung	scCobra	10x_Transplant	0.776461 ± 5.543278e-02	0.899273 ± 4.876870e-03	0.529560 ± 1.399990e-02	0.803327 ± 2.932344e-02	0.774089 ± 1.777637e-02
147	Human Lung	scCobra	Dropseq_transplant	0.845349 ± 7.443655e-02	0.840947 ± 1.659565e-02	0.640500 ± 1.341205e-02	0.839265 ± 1.074611e-02	0.852573 ± 6.809104e-03
148	Human Lung	scCobra	mean	0.825238 ± 3.961388e-02	0.875885 ± 1.722657e-02	0.654590 ± 1.022268e-02	0.765088 ± 1.421007e-02	0.647891 ± 1.140805e-02
149	Human Lung	scDecorr	10x_Biopsy	0.893462 ± 4.889676e-02	0.919294 ± 3.155081e-02	0.982952 ± 1.496941e-02	0.798471 ± 2.180923e-02	0.637956 ± 3.075557e-02
150	Human Lung	scDecorr	10x_Transplant	0.979971 ± 1.680936e-02	0.988330 ± 1.069210e-02	0.973449 ± 2.321034e-02	0.915255 ± 5.973040e-03	0.945766 ± 6.473756e-03
151	Human Lung	scDecorr	Dropseq_transplant	0.948929 ± 2.077690e-02	0.979437 ± 1.050411e-02	0.975031 ± 2.185414e-02	0.931477 ± 5.046108e-02	0.957905 ± 3.101322e-02
152	Human Lung	scDecorr	mean	0.940787 ± 2.865933e-02	0.962354 ± 1.672319e-02	0.977144 ± 1.999520e-02	0.881734 ± 2.603143e-02	0.847209 ± 2.159829e-02
153	Human Pancreas	PCA	celseq	0.855393 ± 2.339504e-01	0.894057 ± 1.892243e-01	0.794522 ± 1.643527e-07	0.781005 ± 0.000000e+00	0.787417 ± 0.000000e+00
154	Human Pancreas	PCA	celseq2	0.930043 ± 3.450016e-04	0.975782 ± 1.064462e-03	0.769275 ± 2.349032e-08	0.705518 ± 0.000000e+00	0.701103 ± 0.000000e+00
155	Human Pancreas	PCA	fluidigmc1	0.653922 ± 9.183680e-02	0.462153 ± 1.452064e-01	0.913854 ± 2.390376e-08	0.748161 ± 0.000000e+00	0.735921 ± 0.000000e+00
156	Human Pancreas	PCA	inDrop	0.619145 ± 4.023001e-02	0.881673 ± 3.071773e-03	0.758374 ± 5.625731e-08	0.841696 ± 1.110223e-16	0.818964 ± 0.000000e+00
157	Human Pancreas	PCA	mean	0.828493 ± 5.754032e-02	0.848074 ± 6.810743e-02	0.840332 ± 5.670023e-08	0.810173 ± 1.110223e-16	0.809513 ± 0.000000e+00
158	Human Pancreas	PCA	smarter	0.989089 ± 0.000000e+00	0.994529 ± 1.110223e-16	0.991141 ± 5.156114e-08	0.992074 ± 1.110223e-16	0.986715 ± 0.000000e+00
159	Human Pancreas	PCA	smartseq2	0.923368 ± 5.933971e-02	0.880248 ± 7.622111e-02	0.814826 ± 2.063618e-08	0.792582 ± 0.000000e+00	0.826960 ± 0.000000e+00
160	Human Pancreas	Scanorama	celseq	0.031691 ± 2.424526e-02	0.072076 ± 4.969936e-02	0.330135 ± 1.208509e-01	0.008779 ± 1.095113e-02	0.009607 ± 8.871512e-03
161	Human Pancreas	Scanorama	celseq2	0.010810 ± 6.779878e-03	0.027405 ± 1.905451e-02	0.026429 ± 1.464015e-02	0.003328 ± 2.950833e-03	0.006324 ± 6.037956e-03
162	Human Pancreas	Scanorama	fluidigmc1	0.022375 ± 2.226972e-02	0.030260 ± 2.006657e-02	0.158653 ± 1.194452e-01	0.049879 ± 3.361827e-02	0.048003 ± 3.051788e-02
163	Human Pancreas	Scanorama	inDrop	0.001343 ± 8.470707e-04	0.003265 ± 2.340469e-03	0.004606 ± 3.424623e-03	0.002091 ± 1.676293e-03	0.004330 ± 4.423581e-03
164	Human Pancreas	Scanorama	mean	0.021850 ± 1.495932e-02	0.037486 ± 2.443801e-02	0.096019 ± 4.642602e-02	0.015544 ± 4.605295e-03	0.017006 ± 4.761042e-03
165	Human Pancreas	Scanorama	smarter	0.048097 ± 5.625656e-02	0.017896 ± 1.600862e-02	0.006202 ± 4.419022e-03	0.021628 ± 1.496138e-02	0.024651 ± 1.957773e-02
166	Human Pancreas	Scanorama	smartseq2	0.016782 ± 1.038434e-02	0.074012 ± 5.271102e-02	0.050087 ± 2.878096e-02	0.007557 ± 4.981768e-03	0.009123 ± 7.233470e-03
167	Human Pancreas	LIGER	celseq	0.767334 ± 3.401830e-03	0.569137 ± 4.407893e-03	0.041907 ± 1.038073e-15	0.574804 ± 0.000000e+00	0.604264 ± 0.000000e+00
168	Human Pancreas	LIGER	celseq2	0.488241 ± 1.384068e-01	0.712695 ± 3.281574e-02	0.632976 ± 0.000000e+00	0.849325 ± 0.000000e+00	0.858429 ± 1.110223e-16
169	Human Pancreas	LIGER	fluidigmc1	0.670688 ± 3.984904e-02	0.429065 ± 3.936224e-02	0.667167 ± 7.108896e-16	0.444703 ± 5.551115e-17	0.486129 ± 0.000000e+00
170	Human Pancreas	LIGER	inDrop	0.829384 ± 5.355467e-02	0.901437 ± 1.640734e-02	0.947817 ± 6.221213e-16	0.949848 ± 0.000000e+00	0.951907 ± 1.110223e-16
171	Human Pancreas	LIGER	mean	0.701651 ± 6.476356e-02	0.664634 ± 2.831069e-02	0.611854 ± 2.220446e-16	0.753985 ± 0.000000e+00	0.774702 ± 0.000000e+00
172	Human Pancreas	LIGER	smarter	0.704072 ± 8.274361e-02	0.617454 ± 5.210445e-02	0.590784 ± 4.094300e-16	0.939647 ± 1.110223e-16	0.933518 ± 1.110223e-16
173	Human Pancreas	LIGER	smartseq2	0.750190 ± 7.062546e-02	0.758018 ± 2.476646e-02	0.790472 ± 4.440892e-16	0.765585 ± 0.000000e+00	0.813964 ± 1.110223e-16
174	Human Pancreas	trVAE	celseq	0.826294 ± 4.780375e-02	0.664860 ± 7.648284e-02	0.092373 ± 8.018456e-02	0.659786 ± 5.073980e-02	0.633596 ± 5.339562e-02
175	Human Pancreas	trVAE	celseq2	0.910665 ± 2.647860e-02	0.944935 ± 2.221150e-02	0.300716 ± 2.690333e-02	0.700404 ± 2.759049e-02	0.703962 ± 3.426575e-02
176	Human Pancreas	trVAE	fluidigmc1	0.950571 ± 3.143188e-02	0.841942 ± 9.936614e-02	0.300501 ± 8.746761e-02	0.681692 ± 1.852688e-02	0.620658 ± 3.866247e-02
177	Human Pancreas	trVAE	inDrop	0.964283 ± 9.272362e-03	0.960506 ± 9.354837e-03	0.429201 ± 3.863012e-02	0.693215 ± 1.491796e-02	0.691347 ± 1.428054e-02
178	Human Pancreas	trVAE	mean	0.911085 ± 1.087208e-02	0.854494 ± 1.396055e-02	0.287859 ± 3.461989e-02	0.732818 ± 3.174493e-03	0.716736 ± 4.777641e-03
179	Human Pancreas	trVAE	smarter	0.885995 ± 4.600677e-02	0.794432 ± 4.756823e-02	0.172402 ± 3.099020e-02	0.971182 ± 4.444296e-03	0.941831 ± 1.618452e-02
180	Human Pancreas	trVAE	smartseq2	0.928701 ± 3.941235e-02	0.920287 ± 3.740190e-02	0.431959 ± 2.710999e-02	0.690628 ± 2.545262e-02	0.709025 ± 3.442798e-02
181	Human Pancreas	Harmony	celseq	0.914656 ± 7.739021e-03	0.874609 ± 1.572640e-02	0.764497 ± 4.390868e-03	0.999432 ± 4.692955e-04	0.978015 ± 1.117917e-03
182	Human Pancreas	Harmony	celseq2	0.917587 ± 1.097875e-02	0.938401 ± 1.716357e-02	0.690207 ± 3.888279e-03	0.996200 ± 2.049553e-03	0.997250 ± 1.999540e-03
183	Human Pancreas	Harmony	fluidigmc1	0.985257 ± 6.050314e-03	0.948257 ± 2.784248e-02	0.799010 ± 4.258112e-03	0.978844 ± 5.845582e-03	0.975485 ± 9.223977e-03
184	Human Pancreas	Harmony	inDrop	0.985349 ± 4.966566e-03	0.985898 ± 7.654331e-03	0.765850 ± 4.232284e-03	0.990877 ± 4.822521e-03	0.974362 ± 3.850588e-03
185	Human Pancreas	Harmony	mean	0.941983 ± 6.841068e-03	0.938456 ± 8.416504e-03	0.756184 ± 1.158891e-03	0.992749 ± 1.893840e-03	0.985166 ± 1.687910e-03
186	Human Pancreas	Harmony	smarter	0.989464 ± 2.397451e-03	0.993636 ± 9.630596e-03	0.815772 ± 1.276031e-03	0.995244 ± 6.340966e-03	0.988314 ± 3.546510e-03
187	Human Pancreas	Harmony	smartseq2	0.859583 ± 4.798457e-02	0.889936 ± 2.269311e-02	0.701768 ± 2.628780e-03	0.995897 ± 5.847916e-03	0.997568 ± 2.965369e-03
188	Human Pancreas	scVI	celseq	0.971280 ± 3.848905e-02	0.964634 ± 4.331368e-02	0.642408 ± 5.083680e-02	0.928182 ± 8.647087e-02	0.926264 ± 8.146632e-02
189	Human Pancreas	scVI	celseq2	0.912976 ± 5.177285e-03	0.922708 ± 1.188641e-02	0.554949 ± 2.262869e-02	0.917720 ± 2.355158e-02	0.921884 ± 2.213898e-02
190	Human Pancreas	scVI	fluidigmc1	0.985603 ± 1.403037e-02	0.960078 ± 3.727142e-02	0.517800 ± 2.396280e-02	0.933810 ± 4.423647e-02	0.866512 ± 6.869391e-02
191	Human Pancreas	scVI	inDrop	0.996752 ± 1.919102e-03	0.994358 ± 2.777373e-03	0.716548 ± 2.183632e-02	0.966295 ± 2.027534e-02	0.970636 ± 1.945532e-02
192	Human Pancreas	scVI	mean	0.969943 ± 7.365505e-03	0.957979 ± 1.288672e-02	0.550458 ± 2.383171e-02	0.938406 ± 1.426386e-02	0.929185 ± 1.721867e-02
193	Human Pancreas	scVI	smarter	0.971616 ± 5.930903e-03	0.941302 ± 1.311839e-02	0.308386 ± 2.485923e-02	0.984428 ± 8.706794e-03	0.972265 ± 3.253454e-03
194	Human Pancreas	scVI	smartseq2	0.981433 ± 4.413693e-03	0.964793 ± 1.185316e-02	0.562659 ± 2.006641e-02	0.900005 ± 2.566914e-02	0.917550 ± 2.488075e-02
195	Human Pancreas	SCALEX	celseq	0.939924 ± 3.366890e-02	0.880299 ± 6.413863e-02	0.594196 ± 2.165024e-01	0.778828 ± 6.332830e-02	0.760263 ± 5.505938e-02
196	Human Pancreas	SCALEX	celseq2	0.946090 ± 1.146606e-02	0.954587 ± 1.239494e-02	0.706311 ± 1.679484e-02	0.755844 ± 3.071436e-02	0.765492 ± 2.816786e-02
197	Human Pancreas	SCALEX	fluidigmc1	0.966333 ± 1.147512e-02	0.903545 ± 3.167063e-02	0.679695 ± 2.820299e-02	0.781230 ± 1.112773e-01	0.726874 ± 1.165288e-01
198	Human Pancreas	SCALEX	inDrop	0.981561 ± 2.871477e-03	0.969991 ± 7.530067e-03	0.682147 ± 8.809420e-03	0.780427 ± 1.961553e-02	0.776898 ± 1.999897e-02
199	Human Pancreas	SCALEX	mean	0.965465 ± 7.324586e-03	0.936472 ± 1.598412e-02	0.677426 ± 3.395369e-02	0.800949 ± 2.375730e-02	0.791051 ± 2.377580e-02
200	Human Pancreas	SCALEX	smarter	0.971811 ± 4.301671e-03	0.936820 ± 1.144374e-02	0.708455 ± 1.492955e-02	0.974916 ± 4.914988e-03	0.961097 ± 5.329772e-03
201	Human Pancreas	SCALEX	smartseq2	0.987070 ± 2.893414e-03	0.973588 ± 8.964020e-03	0.693749 ± 1.411813e-02	0.734450 ± 2.475291e-02	0.755687 ± 3.424392e-02
202	Human Pancreas	scCobra	celseq	0.901873 ± 2.068346e-02	0.799900 ± 6.283717e-02	0.487014 ± 5.794462e-02	0.763149 ± 6.905174e-02	0.742506 ± 7.621986e-02
203	Human Pancreas	scCobra	celseq2	0.913771 ± 3.472418e-02	0.931017 ± 4.962463e-02	0.609883 ± 1.449256e-02	0.769701 ± 3.927876e-02	0.774144 ± 3.719449e-02
204	Human Pancreas	scCobra	fluidigmc1	0.962706 ± 5.229379e-03	0.882042 ± 3.514848e-02	0.530611 ± 2.151244e-02	0.763700 ± 3.888804e-02	0.752622 ± 2.571262e-02
205	Human Pancreas	scCobra	inDrop	0.985704 ± 1.067820e-02	0.973902 ± 1.611791e-02	0.559774 ± 1.712027e-02	0.819452 ± 9.055560e-03	0.819593 ± 1.666448e-02
206	Human Pancreas	scCobra	mean	0.947978 ± 1.507733e-02	0.902162 ± 3.555446e-02	0.524036 ± 2.206422e-02	0.812528 ± 1.301519e-02	0.809738 ± 1.554931e-02
207	Human Pancreas	scCobra	smarter	0.954413 ± 4.717220e-03	0.873060 ± 2.139331e-02	0.373572 ± 1.874558e-02	0.962207 ± 1.524471e-02	0.942161 ± 1.421156e-02
208	Human Pancreas	scCobra	smartseq2	0.969402 ± 1.948292e-02	0.953048 ± 3.563811e-02	0.583363 ± 2.645047e-02	0.796960 ± 2.639263e-02	0.827400 ± 3.705724e-02
209	Human Pancreas	scDecorr	celseq	0.983987 ± 1.784859e-02	0.957467 ± 2.589030e-02	0.750166 ± 6.233598e-02	0.875474 ± 2.650029e-02	0.835433 ± 1.540274e-02
210	Human Pancreas	scDecorr	celseq2	0.988115 ± 2.298669e-02	0.975608 ± 1.661214e-02	0.984470 ± 1.991610e-02	0.821747 ± 1.436841e-02	0.835894 ± 1.595413e-02
211	Human Pancreas	scDecorr	fluidigmc1	0.979542 ± 1.406869e-02	0.919471 ± 1.872512e-02	0.983628 ± 1.908758e-02	0.760205 ± 5.617155e-02	0.668858 ± 4.056344e-02
212	Human Pancreas	scDecorr	inDrop	0.994352 ± 6.310134e-03	0.972863 ± 4.736860e-03	0.984499 ± 2.041876e-02	0.889869 ± 8.801418e-03	0.880037 ± 8.499821e-03
213	Human Pancreas	scDecorr	mean	0.989646 ± 1.282845e-02	0.962723 ± 1.372618e-02	0.945308 ± 2.628167e-02	0.874640 ± 2.072913e-02	0.864780 ± 1.651328e-02
214	Human Pancreas	scDecorr	smarter	0.996275 ± 7.192839e-03	0.985498 ± 7.012401e-03	0.982140 ± 2.368559e-02	0.982882 ± 1.005348e-02	0.986600 ± 1.237417e-02
215	Human Pancreas	scDecorr	smartseq2	0.995606 ± 8.694572e-03	0.965430 ± 9.778458e-03	0.986942 ± 1.679750e-02	0.917661 ± 1.365808e-02	0.981856 ± 1.208668e-02
± error indicates standard deviation of scores over 5 independent runs Scores are normalised across all methods runs within a specific batch of a dataset (min-max normalisation)
