# Supplementary material for: scDecorr: feature decorrelation based representation learning enables self-supervised alignment of multiple single-cell experiments
Source: Sci Rep. 2026 Apr 29;16:13782. doi: 10.1038/s41598-026-50586-z (PMC13128840; doi:10.1038/s41598-026-50586-z)
Supplement: Supplementary file 6 — Supplementary Information 6. [file 41598_2026_50586_MOESM6_ESM.xlsx]

## Sheet: All Scores
	Dataset	Method	Batch Name	S_classify	S_bw_bio	S_label_transfer	Dataset Rank
0	Tabula Muris	scDecorr	droplet	0.951968 ± 4.409399e-03	0.947839 ± 1.249675e-02	0.949904 ± 8.056612e-03	1
1	Tabula Muris	trVAE	droplet	0.968257 ± 6.175560e-03	0.859721 ± 1.079903e-02	0.913989 ± 7.670203e-03	2
2	Tabula Muris	Harmony	droplet	0.925438 ± 6.767890e-04	0.881267 ± 1.261433e-02	0.903352 ± 6.343482e-03	3
3	Tabula Muris	PCA	droplet	0.882002 ± 0.000000e+00	0.910348 ± 5.405206e-04	0.896175 ± 2.702603e-04	4
4	Tabula Muris	scVI	droplet	0.997061 ± 2.368398e-03	0.789938 ± 1.006358e-02	0.893499 ± 4.229876e-03	5
5	Tabula Muris	LIGER	droplet	0.851148 ± 0.000000e+00	0.917852 ± 4.890025e-16	0.884500 ± 2.808667e-16	6
6	Tabula Muris	scCobra	droplet	0.873722 ± 5.660043e-03	0.882943 ± 1.605219e-02	0.878333 ± 8.536396e-03	7
7	Tabula Muris	SCALEX	droplet	0.812900 ± 1.077586e-02	0.891014 ± 1.044881e-02	0.851957 ± 5.678089e-03	8
8	Tabula Muris	Scanorama	droplet	0.000928 ± 7.511466e-04	0.000144 ± 1.240065e-04	0.000536 ± 4.058496e-04	9
9	Tabula Muris	scDecorr	facs	0.910859 ± 4.299889e-03	0.959280 ± 1.013062e-02	0.935070 ± 6.893188e-03	1
10	Tabula Muris	scVI	facs	0.989868 ± 5.728315e-03	0.824773 ± 1.548069e-02	0.907320 ± 1.017327e-02	2
11	Tabula Muris	trVAE	facs	0.918827 ± 7.653873e-03	0.887251 ± 1.987990e-02	0.903039 ± 1.164503e-02	3
12	Tabula Muris	Harmony	facs	0.890160 ± 1.100077e-03	0.893206 ± 2.503871e-03	0.891683 ± 1.008981e-03	4
13	Tabula Muris	PCA	facs	0.849366 ± 0.000000e+00	0.911581 ± 1.289827e-02	0.880474 ± 6.449134e-03	5
14	Tabula Muris	scCobra	facs	0.804034 ± 1.199076e-02	0.866255 ± 2.722745e-03	0.835144 ± 5.549949e-03	6
15	Tabula Muris	SCALEX	facs	0.739077 ± 1.030006e-02	0.851605 ± 2.841659e-03	0.795341 ± 5.197258e-03	7
16	Tabula Muris	LIGER	facs	0.740553 ± 0.000000e+00	0.782798 ± 0.000000e+00	0.761675 ± 0.000000e+00	8
17	Tabula Muris	Scanorama	facs	0.002787 ± 1.594750e-03	0.000629 ± 2.027071e-04	0.001708 ± 8.472241e-04	9
18	Tabula Muris	scDecorr	mean	0.931414 ± 4.354555e-03	0.953560 ± 1.130985e-02	0.942487 ± 7.471181e-03	1
19	Tabula Muris	trVAE	mean	0.943542 ± 4.746086e-03	0.873486 ± 1.471295e-02	0.908514 ± 9.417501e-03	2
20	Tabula Muris	scVI	mean	0.993464 ± 3.740850e-03	0.807355 ± 9.399722e-03	0.900410 ± 5.506570e-03	3
21	Tabula Muris	Harmony	mean	0.907799 ± 7.860622e-04	0.887236 ± 5.218467e-03	0.897518 ± 2.769812e-03	4
22	Tabula Muris	PCA	mean	0.865684 ± 1.110223e-16	0.910965 ± 6.178873e-03	0.888325 ± 3.089437e-03	5
23	Tabula Muris	scCobra	mean	0.838878 ± 7.671297e-03	0.874599 ± 8.967477e-03	0.856739 ± 4.166309e-03	6
24	Tabula Muris	SCALEX	mean	0.775988 ± 1.034961e-02	0.871310 ± 6.529864e-03	0.823649 ± 5.279192e-03	7
25	Tabula Muris	LIGER	mean	0.795850 ± 0.000000e+00	0.850325 ± 2.673771e-16	0.823088 ± 9.930137e-17	8
26	Tabula Muris	Scanorama	mean	0.001858 ± 1.090991e-03	0.000387 ± 1.095805e-04	0.001122 ± 5.781999e-04	9
27	Cross Tissue Immune	scDecorr	3	0.994043 ± 3.812075e-03	0.976208 ± 1.979952e-02	0.985125 ± 1.169603e-02	1
28	Cross Tissue Immune	SCALEX	3	0.907988 ± 2.020355e-03	0.786483 ± 8.147459e-03	0.847236 ± 4.663318e-03	2
29	Cross Tissue Immune	Harmony	3	0.954877 ± 1.994982e-02	0.712424 ± 2.679667e-02	0.833650 ± 2.306546e-02	3
30	Cross Tissue Immune	scCobra	3	0.906700 ± 5.264852e-03	0.738247 ± 1.388918e-02	0.822474 ± 8.508279e-03	4
31	Cross Tissue Immune	PCA	3	0.906260 ± 0.000000e+00	0.662923 ± 8.394654e-04	0.784592 ± 4.197327e-04	5
32	Cross Tissue Immune	scVI	3	0.858533 ± 8.238780e-03	0.599586 ± 2.237829e-02	0.729060 ± 1.300419e-02	6
33	Cross Tissue Immune	LIGER	3	0.780602 ± 0.000000e+00	0.668413 ± 1.790181e-16	0.724507 ± 9.930137e-17	7
34	Cross Tissue Immune	trVAE	3	0.483874 ± 2.001246e-01	0.394063 ± 1.251020e-01	0.438969 ± 1.618841e-01	8
35	Cross Tissue Immune	Scanorama	3	0.000163 ± 3.269058e-04	0.009232 ± 4.398679e-04	0.004698 ± 5.648107e-05	9
36	Cross Tissue Immune	scDecorr	5v1	0.996135 ± 6.748123e-03	0.943916 ± 6.093796e-02	0.970025 ± 3.373935e-02	1
37	Cross Tissue Immune	SCALEX	5v1	0.887180 ± 1.572468e-03	0.820723 ± 1.675868e-02	0.853951 ± 8.511868e-03	2
38	Cross Tissue Immune	scCobra	5v1	0.882823 ± 1.838809e-03	0.753366 ± 1.673997e-02	0.818095 ± 8.405227e-03	3
39	Cross Tissue Immune	Harmony	5v1	0.891055 ± 3.260333e-02	0.726939 ± 5.171749e-02	0.808997 ± 4.193206e-02	4
40	Cross Tissue Immune	PCA	5v1	0.885780 ± 0.000000e+00	0.661498 ± 3.009472e-03	0.773639 ± 1.504736e-03	5
41	Cross Tissue Immune	scVI	5v1	0.837577 ± 7.386063e-03	0.592858 ± 4.418009e-02	0.715218 ± 2.225498e-02	6
42	Cross Tissue Immune	LIGER	5v1	0.727389 ± 0.000000e+00	0.531234 ± 0.000000e+00	0.629311 ± 0.000000e+00	7
43	Cross Tissue Immune	trVAE	5v1	0.468311 ± 1.953346e-01	0.354907 ± 1.922641e-01	0.411609 ± 1.937032e-01	8
44	Cross Tissue Immune	Scanorama	5v1	0.000229 ± 9.585170e-05	0.034122 ± 8.846087e-04	0.017176 ± 3.943785e-04	9
45	Cross Tissue Immune	scDecorr	5v2	0.996626 ± 5.835292e-03	0.975870 ± 2.960230e-02	0.986248 ± 1.763837e-02	1
46	Cross Tissue Immune	SCALEX	5v2	0.856875 ± 1.606274e-03	0.803606 ± 1.252315e-02	0.830240 ± 6.055163e-03	2
47	Cross Tissue Immune	scCobra	5v2	0.858663 ± 3.828776e-03	0.752603 ± 1.083184e-02	0.805633 ± 7.202207e-03	3
48	Cross Tissue Immune	Harmony	5v2	0.879327 ± 1.716905e-02	0.704930 ± 3.135131e-02	0.792128 ± 2.410543e-02	4
49	Cross Tissue Immune	PCA	5v2	0.877513 ± 0.000000e+00	0.663150 ± 7.245779e-03	0.770331 ± 3.622889e-03	5
50	Cross Tissue Immune	scVI	5v2	0.816703 ± 8.159990e-03	0.570660 ± 2.867196e-02	0.693681 ± 1.700182e-02	6
51	Cross Tissue Immune	LIGER	5v2	0.689403 ± 0.000000e+00	0.409351 ± 0.000000e+00	0.549377 ± 0.000000e+00	7
52	Cross Tissue Immune	trVAE	5v2	0.435995 ± 1.946535e-01	0.352220 ± 1.710456e-01	0.394107 ± 1.823203e-01	8
53	Cross Tissue Immune	Scanorama	5v2	0.000064 ± 1.271605e-04	0.016075 ± 6.226351e-04	0.008069 ± 2.477373e-04	9
54	Cross Tissue Immune	scDecorr	mean	0.995601 ± 5.458358e-03	0.965331 ± 3.608096e-02	0.980466 ± 2.070642e-02	1
55	Cross Tissue Immune	SCALEX	mean	0.884014 ± 1.137425e-03	0.803604 ± 8.686152e-03	0.843809 ± 4.306173e-03	2
56	Cross Tissue Immune	scCobra	mean	0.882729 ± 3.063268e-03	0.748072 ± 1.233570e-02	0.815400 ± 7.187176e-03	3
57	Cross Tissue Immune	Harmony	mean	0.908420 ± 2.306662e-02	0.714764 ± 3.645798e-02	0.811592 ± 2.958836e-02	4
58	Cross Tissue Immune	PCA	mean	0.889851 ± 0.000000e+00	0.662524 ± 3.138595e-03	0.776187 ± 1.569298e-03	5
59	Cross Tissue Immune	scVI	mean	0.837604 ± 6.426494e-03	0.587702 ± 2.270900e-02	0.712653 ± 1.421872e-02	6
60	Cross Tissue Immune	LIGER	mean	0.732464 ± 0.000000e+00	0.536332 ± 4.965068e-17	0.634398 ± 4.965068e-17	7
61	Cross Tissue Immune	trVAE	mean	0.462727 ± 1.966815e-01	0.367064 ± 1.623742e-01	0.414895 ± 1.792055e-01	8
62	Cross Tissue Immune	Scanorama	mean	0.000152 ± 1.833060e-04	0.019810 ± 6.490372e-04	0.009981 ± 2.328656e-04	9
63	Human Immune	scDecorr	10X	0.965802 ± 7.800673e-03	0.975873 ± 9.818777e-03	0.970838 ± 7.451903e-03	1
64	Human Immune	LIGER	10X	0.954793 ± 1.110223e-16	0.859195 ± 5.305156e-03	0.906994 ± 2.652578e-03	2
65	Human Immune	Harmony	10X	0.990266 ± 1.695909e-02	0.815633 ± 1.614856e-02	0.902949 ± 1.297038e-02	3
66	Human Immune	scVI	10X	0.985300 ± 9.903371e-03	0.795549 ± 1.299859e-02	0.890425 ± 8.329039e-03	4
67	Human Immune	PCA	10X	0.906304 ± 0.000000e+00	0.862543 ± 1.806591e-02	0.884424 ± 9.032954e-03	5
68	Human Immune	SCALEX	10X	0.910149 ± 1.062415e-02	0.858436 ± 1.290307e-02	0.884293 ± 7.920186e-03	6
69	Human Immune	scCobra	10X	0.921008 ± 2.207933e-02	0.811016 ± 4.783394e-03	0.866012 ± 1.290116e-02	7
70	Human Immune	trVAE	10X	0.451022 ± 3.693980e-01	0.431907 ± 3.339185e-01	0.441465 ± 3.512766e-01	8
71	Human Immune	Scanorama	10X	0.003115 ± 2.488330e-03	0.006361 ± 2.984186e-03	0.004738 ± 1.868843e-03	9
72	Human Immune	scDecorr	Freytag	0.988712 ± 7.507354e-03	0.967120 ± 1.471411e-02	0.977916 ± 9.249152e-03	1
73	Human Immune	scVI	Freytag	0.971989 ± 2.681438e-03	0.827511 ± 2.762571e-02	0.899750 ± 1.402537e-02	2
74	Human Immune	PCA	Freytag	0.916500 ± 0.000000e+00	0.879247 ± 3.769366e-03	0.897874 ± 1.884683e-03	3
75	Human Immune	SCALEX	Freytag	0.940484 ± 1.056130e-02	0.842110 ± 3.178346e-02	0.891297 ± 1.188562e-02	4
76	Human Immune	Harmony	Freytag	0.958019 ± 1.115692e-02	0.822739 ± 3.016491e-02	0.890379 ± 1.812496e-02	5
77	Human Immune	scCobra	Freytag	0.956526 ± 6.306669e-03	0.799359 ± 5.933823e-03	0.877942 ± 5.275590e-03	6
78	Human Immune	LIGER	Freytag	0.854686 ± 0.000000e+00	0.761204 ± 9.790221e-03	0.807945 ± 4.895110e-03	7
79	Human Immune	trVAE	Freytag	0.497830 ± 4.071634e-01	0.424127 ± 3.458031e-01	0.460979 ± 3.764192e-01	8
80	Human Immune	Scanorama	Freytag	0.018084 ± 4.529268e-03	0.030101 ± 1.436214e-03	0.024093 ± 2.575884e-03	9
81	Human Immune	scDecorr	Oetjen	0.953710 ± 9.474752e-03	0.932472 ± 1.529828e-02	0.943091 ± 9.730763e-03	1
82	Human Immune	Harmony	Oetjen	0.977682 ± 3.797680e-02	0.836590 ± 3.211776e-02	0.907136 ± 2.246736e-02	2
83	Human Immune	PCA	Oetjen	0.866938 ± 1.110223e-16	0.912638 ± 3.140350e-02	0.889788 ± 1.570175e-02	3
84	Human Immune	scVI	Oetjen	0.925972 ± 1.707045e-02	0.833386 ± 1.107998e-02	0.879679 ± 1.174517e-02	4
85	Human Immune	LIGER	Oetjen	0.857504 ± 0.000000e+00	0.729946 ± 1.597658e-02	0.793725 ± 7.988289e-03	5
86	Human Immune	SCALEX	Oetjen	0.782500 ± 4.240508e-03	0.804851 ± 1.980293e-02	0.793676 ± 8.571156e-03	6
87	Human Immune	scCobra	Oetjen	0.799073 ± 4.037180e-03	0.781653 ± 1.053169e-02	0.790363 ± 5.868473e-03	7
88	Human Immune	trVAE	Oetjen	0.407224 ± 3.244787e-01	0.325999 ± 2.523493e-01	0.366612 ± 2.883272e-01	8
89	Human Immune	Scanorama	Oetjen	0.004994 ± 3.179655e-03	0.001719 ± 1.063171e-03	0.003356 ± 1.865586e-03	9
90	Human Immune	scDecorr	Sun	0.988435 ± 7.586538e-03	0.953571 ± 2.132217e-02	0.971003 ± 1.222310e-02	1
91	Human Immune	scVI	Sun	0.968284 ± 5.610852e-03	0.791525 ± 4.221921e-02	0.879905 ± 1.872508e-02	2
92	Human Immune	PCA	Sun	0.910720 ± 1.110223e-16	0.827510 ± 5.648831e-03	0.869115 ± 2.824416e-03	3
93	Human Immune	SCALEX	Sun	0.949044 ± 5.656821e-03	0.787385 ± 3.009696e-02	0.868214 ± 1.230913e-02	4
94	Human Immune	scCobra	Sun	0.953876 ± 5.280073e-03	0.744538 ± 9.279638e-03	0.849207 ± 6.374086e-03	5
95	Human Immune	Harmony	Sun	0.916987 ± 1.162288e-02	0.745878 ± 3.858087e-02	0.831432 ± 2.171493e-02	6
96	Human Immune	LIGER	Sun	0.792751 ± 0.000000e+00	0.644884 ± 3.755964e-02	0.718817 ± 1.877982e-02	7
97	Human Immune	trVAE	Sun	0.491353 ± 4.024455e-01	0.382736 ± 3.124141e-01	0.437045 ± 3.572602e-01	8
98	Human Immune	Scanorama	Sun	0.066672 ± 1.258124e-02	0.751217 ± 3.604259e-02	0.408944 ± 2.106342e-02	9
99	Human Immune	PCA	Villani	1.000000 ± 0.000000e+00	0.869211 ± 1.231053e-03	0.934605 ± 6.155266e-04	1
100	Human Immune	scCobra	Villani	0.867747 ± 1.233424e-02	0.898536 ± 2.261169e-02	0.883141 ± 1.610863e-02	2
101	Human Immune	scDecorr	Villani	0.954439 ± 8.502852e-03	0.739949 ± 6.671618e-02	0.847194 ± 3.436976e-02	3
102	Human Immune	Harmony	Villani	0.825278 ± 1.587206e-02	0.838892 ± 1.250935e-01	0.832085 ± 6.192756e-02	4
103	Human Immune	SCALEX	Villani	0.756394 ± 2.002156e-02	0.800497 ± 9.990617e-02	0.778446 ± 5.672594e-02	5
104	Human Immune	scVI	Villani	0.856614 ± 2.909794e-02	0.632657 ± 1.439635e-01	0.744635 ± 6.971955e-02	6
105	Human Immune	LIGER	Villani	0.646100 ± 0.000000e+00	0.567804 ± 2.502632e-02	0.606952 ± 1.251316e-02	7
106	Human Immune	Scanorama	Villani	0.506745 ± 3.075780e-02	0.699483 ± 7.052290e-02	0.603114 ± 3.797295e-02	8
107	Human Immune	trVAE	Villani	0.141829 ± 1.351198e-01	0.409897 ± 3.341832e-01	0.275863 ± 2.270665e-01	9
108	Human Immune	scDecorr	mean	0.970220 ± 8.100751e-03	0.913797 ± 2.525667e-02	0.942008 ± 1.416372e-02	1
109	Human Immune	PCA	mean	0.920092 ± 0.000000e+00	0.870230 ± 1.153131e-02	0.895161 ± 5.765655e-03	2
110	Human Immune	Harmony	mean	0.933646 ± 1.850219e-02	0.811946 ± 3.057480e-02	0.872796 ± 1.784750e-02	3
111	Human Immune	scVI	mean	0.941632 ± 4.419021e-03	0.776126 ± 2.408428e-02	0.858879 ± 1.150312e-02	4
112	Human Immune	scCobra	mean	0.899646 ± 7.002006e-03	0.807020 ± 4.701162e-03	0.853333 ± 5.260671e-03	5
113	Human Immune	SCALEX	mean	0.867714 ± 5.961454e-03	0.818656 ± 6.189451e-03	0.843185 ± 5.474322e-03	6
114	Human Immune	LIGER	mean	0.821167 ± 0.000000e+00	0.712606 ± 8.721054e-03	0.766887 ± 4.360527e-03	7
115	Human Immune	trVAE	mean	0.397852 ± 3.242477e-01	0.394933 ± 3.155782e-01	0.396393 ± 3.195838e-01	8
116	Human Immune	Scanorama	mean	0.119922 ± 7.745508e-03	0.297776 ± 1.519512e-02	0.208849 ± 1.032237e-02	9
117	Human Lung	PCA	10x_Biopsy	0.978214 ± 0.000000e+00	0.942917 ± 4.734533e-04	0.960566 ± 2.367266e-04	1
118	Human Lung	scDecorr	10x_Biopsy	0.718213 ± 2.458066e-02	0.931902 ± 2.252389e-02	0.825058 ± 1.848372e-02	2
119	Human Lung	Harmony	10x_Biopsy	0.749603 ± 9.758724e-02	0.883420 ± 2.204675e-02	0.816511 ± 5.938567e-02	3
120	Human Lung	scVI	10x_Biopsy	0.730780 ± 1.257922e-01	0.889463 ± 3.370594e-02	0.810122 ± 7.927256e-02	4
121	Human Lung	SCALEX	10x_Biopsy	0.525214 ± 2.392656e-02	0.815079 ± 7.037422e-02	0.670146 ± 4.455838e-02	5
122	Human Lung	scCobra	10x_Biopsy	0.484842 ± 1.300758e-02	0.845016 ± 6.393183e-02	0.664929 ± 3.082848e-02	6
123	Human Lung	LIGER	10x_Biopsy	0.499750 ± 0.000000e+00	0.670465 ± 9.930137e-17	0.585107 ± 9.930137e-17	7
124	Human Lung	trVAE	10x_Biopsy	0.020528 ± 8.927178e-03	0.093958 ± 1.271192e-02	0.057243 ± 1.081299e-02	8
125	Human Lung	Scanorama	10x_Biopsy	0.022331 ± 2.076045e-03	0.081992 ± 1.642833e-03	0.052161 ± 1.207285e-03	9
126	Human Lung	scDecorr	10x_Transplant	0.930510 ± 5.208766e-03	0.980584 ± 1.383274e-02	0.955547 ± 8.542842e-03	1
127	Human Lung	scVI	10x_Transplant	0.936845 ± 3.370370e-02	0.797831 ± 3.407865e-02	0.867338 ± 3.176781e-02	2
128	Human Lung	PCA	10x_Transplant	0.830997 ± 0.000000e+00	0.827779 ± 1.577182e-04	0.829388 ± 7.885910e-05	3
129	Human Lung	Harmony	10x_Transplant	0.837671 ± 2.705409e-02	0.781724 ± 3.262242e-02	0.809697 ± 2.815127e-02	4
130	Human Lung	SCALEX	10x_Transplant	0.769415 ± 1.615920e-02	0.756179 ± 1.703081e-02	0.762797 ± 1.235308e-02	5
131	Human Lung	scCobra	10x_Transplant	0.788708 ± 2.146020e-02	0.735098 ± 1.575373e-02	0.761903 ± 8.821036e-03	6
132	Human Lung	LIGER	10x_Transplant	0.819197 ± 1.110223e-16	0.672024 ± 0.000000e+00	0.745610 ± 0.000000e+00	7
133	Human Lung	Scanorama	10x_Transplant	0.063033 ± 1.008575e-02	0.278002 ± 5.207843e-03	0.170517 ± 6.813986e-03	8
134	Human Lung	trVAE	10x_Transplant	0.007106 ± 1.117815e-02	0.007294 ± 4.592987e-03	0.007200 ± 7.871308e-03	9
135	Human Lung	scDecorr	Dropseq_transplant	0.944691 ± 3.782090e-02	0.967799 ± 1.462618e-02	0.956245 ± 2.180834e-02	1
136	Human Lung	scVI	Dropseq_transplant	0.964609 ± 1.343647e-02	0.847776 ± 6.159900e-02	0.906193 ± 2.522196e-02	2
137	Human Lung	scCobra	Dropseq_transplant	0.845919 ± 8.614713e-03	0.775599 ± 3.343969e-02	0.810759 ± 1.978429e-02	3
138	Human Lung	SCALEX	Dropseq_transplant	0.842497 ± 1.064952e-02	0.727636 ± 3.318762e-02	0.785066 ± 2.169363e-02	4
139	Human Lung	LIGER	Dropseq_transplant	0.865906 ± 0.000000e+00	0.698965 ± 1.404333e-16	0.782436 ± 9.930137e-17	5
140	Human Lung	PCA	Dropseq_transplant	0.614722 ± 0.000000e+00	0.914620 ± 1.171321e-04	0.764671 ± 5.856604e-05	6
141	Human Lung	Harmony	Dropseq_transplant	0.676442 ± 1.145736e-01	0.840179 ± 2.824870e-02	0.758310 ± 6.536350e-02	7
142	Human Lung	Scanorama	Dropseq_transplant	0.001951 ± 1.092375e-03	0.173639 ± 1.546823e-02	0.087795 ± 7.865195e-03	8
143	Human Lung	trVAE	Dropseq_transplant	0.031563 ± 1.593484e-03	0.124313 ± 1.661213e-03	0.077938 ± 1.586185e-03	9
144	Human Lung	scDecorr	mean	0.864471 ± 2.207488e-02	0.960095 ± 1.685440e-02	0.912283 ± 1.548959e-02	1
145	Human Lung	scVI	mean	0.877411 ± 4.922477e-02	0.845023 ± 4.145104e-02	0.861217 ± 4.525166e-02	2
146	Human Lung	PCA	mean	0.807977 ± 1.110223e-16	0.895106 ± 2.494345e-04	0.851541 ± 1.247173e-04	3
147	Human Lung	Harmony	mean	0.754572 ± 5.310085e-03	0.835107 ± 1.598408e-02	0.794840 ± 7.965258e-03	4
148	Human Lung	scCobra	mean	0.706490 ± 1.115898e-02	0.785238 ± 1.834826e-02	0.745864 ± 8.488268e-03	5
149	Human Lung	SCALEX	mean	0.712375 ± 6.030067e-03	0.766298 ± 1.928147e-02	0.739337 ± 1.110622e-02	6
150	Human Lung	LIGER	mean	0.728284 ± 0.000000e+00	0.680484 ± 0.000000e+00	0.704384 ± 0.000000e+00	7
151	Human Lung	Scanorama	mean	0.029105 ± 3.542264e-03	0.177877 ± 4.330330e-03	0.103491 ± 2.560923e-03	8
152	Human Lung	trVAE	mean	0.019732 ± 1.364812e-03	0.075188 ± 2.197187e-03	0.047460 ± 5.814818e-04	9
153	Human Pancreas	Harmony	celseq	0.988723 ± 6.975696e-04	0.851254 ± 7.210068e-03	0.919989 ± 3.693457e-03	1
154	Human Pancreas	scVI	celseq	0.927223 ± 8.363972e-02	0.859441 ± 3.471828e-02	0.893332 ± 4.019327e-02	2
155	Human Pancreas	scDecorr	celseq	0.855454 ± 1.850503e-02	0.897207 ± 3.320325e-02	0.876330 ± 2.408021e-02	3
156	Human Pancreas	PCA	celseq	0.784211 ± 0.000000e+00	0.847991 ± 1.410583e-01	0.816101 ± 7.052915e-02	4
157	Human Pancreas	SCALEX	celseq	0.769545 ± 5.904836e-02	0.804806 ± 5.234900e-02	0.787176 ± 3.470965e-02	5
158	Human Pancreas	scCobra	celseq	0.752827 ± 7.174618e-02	0.729596 ± 4.013046e-02	0.741212 ± 5.189189e-02	6
159	Human Pancreas	trVAE	celseq	0.646691 ± 5.163068e-02	0.527842 ± 2.148927e-02	0.587267 ± 2.355796e-02	7
160	Human Pancreas	LIGER	celseq	0.589534 ± 0.000000e+00	0.459459 ± 2.603241e-03	0.524497 ± 1.301620e-03	8
161	Human Pancreas	Scanorama	celseq	0.009193 ± 9.863716e-03	0.144634 ± 6.046838e-02	0.076914 ± 3.122887e-02	9
162	Human Pancreas	Harmony	celseq2	0.996725 ± 1.938910e-03	0.848732 ± 9.929274e-03	0.922728 ± 4.324447e-03	1
163	Human Pancreas	scDecorr	celseq2	0.828820 ± 1.395138e-02	0.982731 ± 1.924112e-02	0.905776 ± 1.607163e-02	2
164	Human Pancreas	scVI	celseq2	0.919802 ± 2.260346e-02	0.796878 ± 9.703966e-03	0.858340 ± 1.535116e-02	3
165	Human Pancreas	SCALEX	celseq2	0.760668 ± 2.853609e-02	0.868996 ± 8.680723e-03	0.814832 ± 1.606912e-02	4
166	Human Pancreas	PCA	celseq2	0.703311 ± 0.000000e+00	0.891700 ± 4.698291e-04	0.797505 ± 2.349146e-04	5
167	Human Pancreas	scCobra	celseq2	0.771923 ± 3.813387e-02	0.818224 ± 3.028575e-02	0.795073 ± 2.814340e-02	6
168	Human Pancreas	LIGER	celseq2	0.853877 ± 0.000000e+00	0.611304 ± 5.707417e-02	0.732591 ± 2.853709e-02	7
169	Human Pancreas	trVAE	celseq2	0.702183 ± 2.974356e-02	0.718772 ± 1.965230e-02	0.710477 ± 1.349035e-02	8
170	Human Pancreas	Scanorama	celseq2	0.004826 ± 4.488198e-03	0.021548 ± 1.196210e-02	0.013187 ± 4.677364e-03	9
171	Human Pancreas	Harmony	fluidigmc1	0.977164 ± 5.383745e-03	0.910841 ± 1.173158e-02	0.944003 ± 4.092396e-03	1
172	Human Pancreas	scVI	fluidigmc1	0.900161 ± 5.486214e-02	0.821160 ± 2.216042e-02	0.860661 ± 3.547598e-02	2
173	Human Pancreas	scDecorr	fluidigmc1	0.714531 ± 4.353940e-02	0.960880 ± 1.670735e-02	0.837706 ± 2.617179e-02	3
174	Human Pancreas	SCALEX	fluidigmc1	0.754052 ± 1.108290e-01	0.849857 ± 1.171891e-02	0.801955 ± 5.422066e-02	4
175	Human Pancreas	scCobra	fluidigmc1	0.758161 ± 3.128916e-02	0.791786 ± 1.639430e-02	0.774974 ± 1.071615e-02	5
176	Human Pancreas	PCA	fluidigmc1	0.742041 ± 0.000000e+00	0.676643 ± 7.901442e-02	0.709342 ± 3.950721e-02	6
177	Human Pancreas	trVAE	fluidigmc1	0.651175 ± 2.824404e-02	0.697671 ± 6.834556e-02	0.674423 ± 4.705885e-02	7
178	Human Pancreas	LIGER	fluidigmc1	0.465416 ± 5.551115e-17	0.588973 ± 2.640376e-02	0.527195 ± 1.320188e-02	8
179	Human Pancreas	Scanorama	fluidigmc1	0.048941 ± 3.191561e-02	0.070429 ± 4.512574e-02	0.059685 ± 3.591387e-02	9
180	Human Pancreas	Harmony	inDrop	0.982620 ± 4.203626e-03	0.912366 ± 4.928283e-03	0.947493 ± 3.252079e-03	1
181	Human Pancreas	scVI	inDrop	0.968465 ± 1.960248e-02	0.902553 ± 6.776908e-03	0.935509 ± 1.061637e-02	2
182	Human Pancreas	scDecorr	inDrop	0.884953 ± 7.133022e-03	0.983904 ± 1.016557e-02	0.934429 ± 7.998139e-03	3
183	Human Pancreas	LIGER	inDrop	0.950878 ± 0.000000e+00	0.892879 ± 2.332067e-02	0.921878 ± 1.166034e-02	4
184	Human Pancreas	scCobra	inDrop	0.819522 ± 1.258814e-02	0.839794 ± 1.017696e-02	0.829658 ± 7.673751e-03	5
185	Human Pancreas	SCALEX	inDrop	0.778662 ± 1.964200e-02	0.877900 ± 4.599947e-03	0.828281 ± 1.169444e-02	6
186	Human Pancreas	PCA	inDrop	0.830330 ± 0.000000e+00	0.753064 ± 1.443391e-02	0.791697 ± 7.216955e-03	7
187	Human Pancreas	trVAE	inDrop	0.692281 ± 1.407379e-02	0.784663 ± 1.729184e-02	0.738472 ± 1.536293e-02	8
188	Human Pancreas	Scanorama	inDrop	0.003210 ± 3.028772e-03	0.003071 ± 1.077369e-03	0.003141 ± 1.396567e-03	9
189	Human Pancreas	Harmony	mean	0.988957 ± 1.452108e-03	0.878874 ± 4.192573e-03	0.933916 ± 2.180795e-03	1
190	Human Pancreas	scDecorr	mean	0.869710 ± 1.626154e-02	0.965892 ± 1.699656e-02	0.917801 ± 1.503344e-02	2
191	Human Pancreas	scVI	mean	0.933796 ± 1.567127e-02	0.826127 ± 1.103488e-02	0.879961 ± 1.081890e-02	3
192	Human Pancreas	SCALEX	mean	0.796000 ± 2.366013e-02	0.859787 ± 6.219973e-03	0.827894 ± 1.176474e-02	4
193	Human Pancreas	PCA	mean	0.809843 ± 0.000000e+00	0.838966 ± 4.188260e-02	0.824405 ± 2.094130e-02	5
194	Human Pancreas	scCobra	mean	0.811133 ± 1.423576e-02	0.791392 ± 2.081522e-02	0.801262 ± 1.686210e-02	6
195	Human Pancreas	LIGER	mean	0.764344 ± 0.000000e+00	0.659380 ± 3.102475e-02	0.711862 ± 1.551237e-02	7
196	Human Pancreas	trVAE	mean	0.724777 ± 2.353887e-03	0.684479 ± 1.435920e-02	0.704628 ± 6.501129e-03	8
197	Human Pancreas	Scanorama	mean	0.016275 ± 4.657043e-03	0.051785 ± 2.751673e-02	0.034030 ± 1.545431e-02	9
198	Human Pancreas	PCA	smarter	0.989394 ± 0.000000e+00	0.991586 ± 1.718705e-08	0.990490 ± 8.593523e-09	1
199	Human Pancreas	scDecorr	smarter	0.984741 ± 9.190367e-03	0.987971 ± 1.220210e-02	0.986356 ± 9.900166e-03	2
200	Human Pancreas	Harmony	smarter	0.991779 ± 4.943375e-03	0.932957 ± 4.398760e-03	0.962368 ± 4.642648e-03	3
201	Human Pancreas	SCALEX	smarter	0.968006 ± 4.039316e-03	0.872362 ± 8.267866e-03	0.920184 ± 4.770094e-03	4
202	Human Pancreas	scVI	smarter	0.978346 ± 5.297685e-03	0.740435 ± 8.513269e-03	0.859391 ± 4.434222e-03	5
203	Human Pancreas	scCobra	smarter	0.952184 ± 1.439069e-02	0.733682 ± 1.392171e-02	0.842933 ± 1.241221e-02	6
204	Human Pancreas	trVAE	smarter	0.956506 ± 9.443564e-03	0.617610 ± 2.377472e-02	0.787058 ± 1.068948e-02	7
205	Human Pancreas	LIGER	smarter	0.936582 ± 0.000000e+00	0.637437 ± 4.494935e-02	0.787010 ± 2.247468e-02	8
206	Human Pancreas	Scanorama	smarter	0.023139 ± 1.703135e-02	0.024065 ± 2.343142e-02	0.023602 ± 1.053351e-02	9
207	Human Pancreas	scDecorr	smartseq2	0.949758 ± 1.090418e-02	0.982659 ± 1.140254e-02	0.966209 ± 1.043823e-02	1
208	Human Pancreas	Harmony	smartseq2	0.996733 ± 4.367943e-03	0.817096 ± 2.363791e-02	0.906914 ± 9.650411e-03	2
209	Human Pancreas	scVI	smartseq2	0.908778 ± 2.397721e-02	0.836295 ± 6.725804e-03	0.872536 ± 1.168025e-02	3
210	Human Pancreas	PCA	smartseq2	0.809771 ± 0.000000e+00	0.872814 ± 4.518695e-02	0.841293 ± 2.259347e-02	4
211	Human Pancreas	scCobra	smartseq2	0.812180 ± 3.162521e-02	0.835271 ± 1.813004e-02	0.823725 ± 2.225213e-02	5
212	Human Pancreas	SCALEX	smartseq2	0.745068 ± 2.943230e-02	0.884802 ± 5.931886e-03	0.814935 ± 1.505006e-02	6
213	Human Pancreas	LIGER	smartseq2	0.789775 ± 0.000000e+00	0.766226 ± 3.179730e-02	0.778000 ± 1.589865e-02	7
214	Human Pancreas	trVAE	smartseq2	0.699827 ± 2.948125e-02	0.760316 ± 3.218086e-02	0.730071 ± 2.674851e-02	8
215	Human Pancreas	Scanorama	smartseq2	0.008340 ± 6.083534e-03	0.046961 ± 3.028065e-02	0.027650 ± 1.569596e-02	9
± error indicates standard deviation of scores over 5 independent runs Batch Name = Mean indicates mean of each metric score across individual batches

## Sheet: Batch Average Scores
	Dataset	Method	Batch Name	S_classify	S_bw_bio	S_label_transfer	Dataset Rank
0	Tabula Muris	scDecorr	mean	0.931414 ± 4.354555e-03	0.953560 ± 1.130985e-02	0.942487 ± 7.471181e-03	1
1	Tabula Muris	trVAE	mean	0.943542 ± 4.746086e-03	0.873486 ± 1.471295e-02	0.908514 ± 9.417501e-03	2
2	Tabula Muris	scVI	mean	0.993464 ± 3.740850e-03	0.807355 ± 9.399722e-03	0.900410 ± 5.506570e-03	3
3	Tabula Muris	Harmony	mean	0.907799 ± 7.860622e-04	0.887236 ± 5.218467e-03	0.897518 ± 2.769812e-03	4
4	Tabula Muris	PCA	mean	0.865684 ± 1.110223e-16	0.910965 ± 6.178873e-03	0.888325 ± 3.089437e-03	5
5	Tabula Muris	scCobra	mean	0.838878 ± 7.671297e-03	0.874599 ± 8.967477e-03	0.856739 ± 4.166309e-03	6
6	Tabula Muris	SCALEX	mean	0.775988 ± 1.034961e-02	0.871310 ± 6.529864e-03	0.823649 ± 5.279192e-03	7
7	Tabula Muris	LIGER	mean	0.795850 ± 0.000000e+00	0.850325 ± 2.673771e-16	0.823088 ± 9.930137e-17	8
8	Tabula Muris	Scanorama	mean	0.001858 ± 1.090991e-03	0.000387 ± 1.095805e-04	0.001122 ± 5.781999e-04	9
9	Cross Tissue Immune	scDecorr	mean	0.995601 ± 5.458358e-03	0.965331 ± 3.608096e-02	0.980466 ± 2.070642e-02	1
10	Cross Tissue Immune	SCALEX	mean	0.884014 ± 1.137425e-03	0.803604 ± 8.686152e-03	0.843809 ± 4.306173e-03	2
11	Cross Tissue Immune	scCobra	mean	0.882729 ± 3.063268e-03	0.748072 ± 1.233570e-02	0.815400 ± 7.187176e-03	3
12	Cross Tissue Immune	Harmony	mean	0.908420 ± 2.306662e-02	0.714764 ± 3.645798e-02	0.811592 ± 2.958836e-02	4
13	Cross Tissue Immune	PCA	mean	0.889851 ± 0.000000e+00	0.662524 ± 3.138595e-03	0.776187 ± 1.569298e-03	5
14	Cross Tissue Immune	scVI	mean	0.837604 ± 6.426494e-03	0.587702 ± 2.270900e-02	0.712653 ± 1.421872e-02	6
15	Cross Tissue Immune	LIGER	mean	0.732464 ± 0.000000e+00	0.536332 ± 4.965068e-17	0.634398 ± 4.965068e-17	7
16	Cross Tissue Immune	trVAE	mean	0.462727 ± 1.966815e-01	0.367064 ± 1.623742e-01	0.414895 ± 1.792055e-01	8
17	Cross Tissue Immune	Scanorama	mean	0.000152 ± 1.833060e-04	0.019810 ± 6.490372e-04	0.009981 ± 2.328656e-04	9
18	Human Immune	scDecorr	mean	0.970220 ± 8.100751e-03	0.913797 ± 2.525667e-02	0.942008 ± 1.416372e-02	1
19	Human Immune	PCA	mean	0.920092 ± 0.000000e+00	0.870230 ± 1.153131e-02	0.895161 ± 5.765655e-03	2
20	Human Immune	Harmony	mean	0.933646 ± 1.850219e-02	0.811946 ± 3.057480e-02	0.872796 ± 1.784750e-02	3
21	Human Immune	scVI	mean	0.941632 ± 4.419021e-03	0.776126 ± 2.408428e-02	0.858879 ± 1.150312e-02	4
22	Human Immune	scCobra	mean	0.899646 ± 7.002006e-03	0.807020 ± 4.701162e-03	0.853333 ± 5.260671e-03	5
23	Human Immune	SCALEX	mean	0.867714 ± 5.961454e-03	0.818656 ± 6.189451e-03	0.843185 ± 5.474322e-03	6
24	Human Immune	LIGER	mean	0.821167 ± 0.000000e+00	0.712606 ± 8.721054e-03	0.766887 ± 4.360527e-03	7
25	Human Immune	trVAE	mean	0.397852 ± 3.242477e-01	0.394933 ± 3.155782e-01	0.396393 ± 3.195838e-01	8
26	Human Immune	Scanorama	mean	0.119922 ± 7.745508e-03	0.297776 ± 1.519512e-02	0.208849 ± 1.032237e-02	9
27	Human Lung	scDecorr	mean	0.864471 ± 2.207488e-02	0.960095 ± 1.685440e-02	0.912283 ± 1.548959e-02	1
28	Human Lung	scVI	mean	0.877411 ± 4.922477e-02	0.845023 ± 4.145104e-02	0.861217 ± 4.525166e-02	2
29	Human Lung	PCA	mean	0.807977 ± 1.110223e-16	0.895106 ± 2.494345e-04	0.851541 ± 1.247173e-04	3
30	Human Lung	Harmony	mean	0.754572 ± 5.310085e-03	0.835107 ± 1.598408e-02	0.794840 ± 7.965258e-03	4
31	Human Lung	scCobra	mean	0.706490 ± 1.115898e-02	0.785238 ± 1.834826e-02	0.745864 ± 8.488268e-03	5
32	Human Lung	SCALEX	mean	0.712375 ± 6.030067e-03	0.766298 ± 1.928147e-02	0.739337 ± 1.110622e-02	6
33	Human Lung	LIGER	mean	0.728284 ± 0.000000e+00	0.680484 ± 0.000000e+00	0.704384 ± 0.000000e+00	7
34	Human Lung	Scanorama	mean	0.029105 ± 3.542264e-03	0.177877 ± 4.330330e-03	0.103491 ± 2.560923e-03	8
35	Human Lung	trVAE	mean	0.019732 ± 1.364812e-03	0.075188 ± 2.197187e-03	0.047460 ± 5.814818e-04	9
36	Human Pancreas	Harmony	mean	0.988957 ± 1.452108e-03	0.878874 ± 4.192573e-03	0.933916 ± 2.180795e-03	1
37	Human Pancreas	scDecorr	mean	0.869710 ± 1.626154e-02	0.965892 ± 1.699656e-02	0.917801 ± 1.503344e-02	2
38	Human Pancreas	scVI	mean	0.933796 ± 1.567127e-02	0.826127 ± 1.103488e-02	0.879961 ± 1.081890e-02	3
39	Human Pancreas	SCALEX	mean	0.796000 ± 2.366013e-02	0.859787 ± 6.219973e-03	0.827894 ± 1.176474e-02	4
40	Human Pancreas	PCA	mean	0.809843 ± 0.000000e+00	0.838966 ± 4.188260e-02	0.824405 ± 2.094130e-02	5
41	Human Pancreas	scCobra	mean	0.811133 ± 1.423576e-02	0.791392 ± 2.081522e-02	0.801262 ± 1.686210e-02	6
42	Human Pancreas	LIGER	mean	0.764344 ± 0.000000e+00	0.659380 ± 3.102475e-02	0.711862 ± 1.551237e-02	7
43	Human Pancreas	trVAE	mean	0.724777 ± 2.353887e-03	0.684479 ± 1.435920e-02	0.704628 ± 6.501129e-03	8
44	Human Pancreas	Scanorama	mean	0.016275 ± 4.657043e-03	0.051785 ± 2.751673e-02	0.034030 ± 1.545431e-02	9
± error indicates standard deviation of scores over 5 independent runs Batch Name = Mean indicates mean of each metric score across individual batches

## Sheet: Dataset Average Scores
	Method	S_classify	S_bw_bio	S_label_transfer	Dataset Rank (Mean)	Global Rank
0	scDecorr	0.926283 ± 0.058701	0.951735 ± 0.021782	0.939009 ± 0.026944	1.2	1
1	Harmony	0.898679 ± 0.087060	0.825585 ± 0.069279	0.862132 ± 0.058312	3.2	2
2	PCA	0.858689 ± 0.049366	0.835558 ± 0.100482	0.847124 ± 0.048920	4	3
3	scVI	0.916781 ± 0.060428	0.768467 ± 0.104202	0.842624 ± 0.074558	3.6	4
4	SCALEX	0.807218 ± 0.070096	0.823931 ± 0.042700	0.815575 ± 0.043556	5	5
5	scCobra	0.827775 ± 0.076315	0.801264 ± 0.046354	0.814520 ± 0.045219	5	6
6	LIGER	0.768422 ± 0.040171	0.687825 ± 0.112731	0.728124 ± 0.070946	7.2	7
7	trVAE	0.509726 ± 0.349736	0.479030 ± 0.308424	0.494378 ± 0.328393	7	8
8	Scanorama	0.033462 ± 0.049745	0.109527 ± 0.125901	0.071495 ± 0.086646	8.8	9
± error indicates standard deviation of scores over 5 independent runs
