# Supplementary material for: scDecorr: feature decorrelation based representation learning enables self-supervised alignment of multiple single-cell experiments
Source: Sci Rep. 2026 Apr 29;16:13782. doi: 10.1038/s41598-026-50586-z (PMC13128840; doi:10.1038/s41598-026-50586-z)
Supplement: Supplementary file 7 — Supplementary Information 7. [file 41598_2026_50586_MOESM7_ESM.xlsx]

## Sheet: Sheet1
	Dataset	# Cell Types	Method	Best Resolution	#. Clusters	ARI
0	Tabula Muris	28	scDecorr	0.3	21	0.696081
1	Tabula Muris	28	scVI	0.2	20	0.685475
2	Tabula Muris	28	scCobra	0.4	19	0.675199
3	Tabula Muris	28	SCALEX	0.9	24	0.674012
4	Tabula Muris	28	trVAE	0.9	29	0.669087
5	Tabula Muris	28	Harmony	0.2	19	0.668913
6	Tabula Muris	28	PCA	0.1	22	0.610576
7	Tabula Muris	28	LIGER	0.6	31	0.579767
8	Tabula Muris	28	Scanorama	0.8	28	-2.9773e-05
9	Cross Tissue Immune	18	scDecorr	0.4	21	0.526948
10	Cross Tissue Immune	18	scCobra	0.9	21	0.433733
11	Cross Tissue Immune	18	SCALEX	0.5	16	0.412261
12	Cross Tissue Immune	18	Harmony	0.7	18	0.410145
13	Cross Tissue Immune	18	trVAE	1	19	0.404804
14	Cross Tissue Immune	18	LIGER	0.7	27	0.338475
15	Cross Tissue Immune	18	scVI	0.9	28	0.335232
16	Cross Tissue Immune	18	PCA	0.6	23	0.247592
17	Cross Tissue Immune	18	Scanorama	1	27	0.0003481
18	Human Immune	16	scDecorr	0.1	10	0.763281
19	Human Immune	16	scVI	0.2	12	0.761266
20	Human Immune	16	Harmony	0.2	12	0.733241
21	Human Immune	16	LIGER	0.1	10	0.660697
22	Human Immune	16	SCALEX	0.3	13	0.63204
23	Human Immune	16	scCobra	0.6	18	0.598601
24	Human Immune	16	trVAE	0.7	12	0.485171
25	Human Immune	16	PCA	0.2	20	0.402229
26	Human Immune	16	Scanorama	0.4	20	0.128745
27	Human Lung	17	scDecorr	0.3	13	0.633368
28	Human Lung	17	scVI	0.4	15	0.594685
29	Human Lung	17	scCobra	0.8	18	0.546884
30	Human Lung	17	SCALEX	0.2	7	0.514075
31	Human Lung	17	Harmony	0.2	9	0.496688
32	Human Lung	17	PCA	0.7	34	0.425558
33	Human Lung	17	LIGER	0.8	31	0.403813
34	Human Lung	17	Scanorama	0.6	28	0.0941979
35	Human Lung	17	trVAE	0.6	6	-0.00017658
36	Human Pancreas	14	scVI	0.3	8	0.944256
37	Human Pancreas	14	scCobra	0.4	8	0.943779
38	Human Pancreas	14	SCALEX	0.1	7	0.938105
39	Human Pancreas	14	scDecorr	0.2	8	0.9374
40	Human Pancreas	14	Harmony	0.3	11	0.923157
41	Human Pancreas	14	trVAE	0.4	9	0.897008
42	Human Pancreas	14	LIGER	0.2	12	0.876763
43	Human Pancreas	14	PCA	0.2	31	0.288126
44	Human Pancreas	14	Scanorama	0.9	28	0.0376267
