# Supplementary material for: scDecorr: feature decorrelation based representation learning enables self-supervised alignment of multiple single-cell experiments
Source: Sci Rep. 2026 Apr 29;16:13782. doi: 10.1038/s41598-026-50586-z (PMC13128840; doi:10.1038/s41598-026-50586-z)
Supplement: Supplementary file 8 — Supplementary Information 8. [file 41598_2026_50586_MOESM8_ESM.xlsx]

## Sheet: Data Augmentation
Augmentation Type	Hyperparameters	ARI	Batch Entropy
Random Shuffle
	0.1	0.481889 ± 0.000337	0.235589 ± 0.000042
	0.2	0.475123 ± 0.000172	0.231196 ± 0.000056
	0.3	0.450218 ± 0.000427	0.224936 ± 0.000079
Random Zero
	0.1	0.489466 ± 0.000162	0.233055 ± 0.000024
	0.2	0.504552 ± 0.000299	0.242640 ± 0.000032
	0.3	0.474572 ± 0.000591	0.233864 ± 0.000059
Random Shuffle + Random Zero
	10%, 20%	0.510699 ± 0.000308	0.248884 ± 0.000044
	20%, 20%	0.508774 ± 0.000362	0.246568 ± 0.000090
Random Swap
	0.1	0.475134 ± 0.000327	0.210380 ± 0.000045
	0.2	0.467628 ± 0.000365	0.221507 ± 0.000067
	0.3	0.443071 ± 0.000465	0.201256 ± 0.000064
Gaussian Noise
	0.1	0.488652 ± 0.000320	0.237017 ± 0.000085
	0.2	0.499419 ± 0.000292	0.242063 ± 0.000052
	0.3	0.503370 ± 0.000202	0.247287 ± 0.000071
Random Shuffle + Random Zero + Random Swap + Gaussian Noise
	10%, 20%, 10%, 30%	0.509488 ± 0.000381	0.248813 ± 0.000025
	10%, 20%, 20%, 20%	0.499563 ± 0.000470	0.246701 ± 0.000070
± error indicates variance of scores over 5 independent runs Experiments performed on cross-tissue immune atlas dataset

## Sheet: Hyperparameter Abalation
Dataset	Hyperparameter	Hyperparameter Values	ARI	Batch Entropy	Difference ARI	Difference Batch Entropy
Human Lung	Lambda	0.003	0.589629 ± 0.000032	0.249032 ± 0.000029	-7.82193	-4.929719761859276 %
		0.005	0.639663 ± 0.000024	0.261945 ± 0.000019
		0.007	0.616794 ± 0.000022	0.256442 ± 0.000023	-3.5751637971869608 %	-2.1008237316942617 %
	Mini Batch Size
		256	0.581328 ± 0.000037	0.244108 ± 0.000016	-9.119610032347383 %	-6.809428555422604 %
		512	0.639663 ± 0.000024	0.261945 ± 0.000019
		1024	0.603208 ± 0.000017	0.250185 ± 0.000023	-5.699031406112583 %	-4.489274955540327 %
	Encoder Number of Layers
		6	0.612259 ± 0.000022	0.246655 ± 0.000012	-4.284083980840736 %	-5.837024042116687 %
		11	0.639663 ± 0.000024	0.261945 ± 0.000019
		21	0.592907 ± 0.000024	0.251942 ± 0.000028	-7.309360941951311 %	-3.818787478904575 %
	Decoder Layer Dimension
		256	0.599446 ± 0.000037	0.257350 ± 0.000023	-6.287092085485421 %	-1.7540770543300939 %
		512	0.639663 ± 0.000024	0.261945 ± 0.000019
		1024	0.623394 ± 0.000046	0.255205 ± 0.000016	-2.543307111078309 %	-2.5730523181599927 %
	Number of HVGs
		1000	0.602550 ± 0.000041	0.257605 ± 0.000026	-5.8019845916156445 %	-1.6566807737894225 %
		2000	0.639663 ± 0.000024	0.261945 ± 0.000019
		3000	0.626755 ± 0.000028	0.249516 ± 0.000037	-2.0179435942733552 %	-4.744815543938227 %
	DSBN
		Yes	0.639663 ± 0.000024	0.261945 ± 0.000019
		No	0.548319 ± 0.000038	0.202471 ± 0.000027	-14.27992046765815 %	-22.70487820802448 %
Human Pancreas	Lambda	0.003	0.916210 ± 0.000040	0.290760 ± 0.000026	-3.168157892037631 %	-1.7304654485400823 %
		0.005	0.946187 ± 0.000073	0.295880 ± 0.000036
		0.007	0.925852 ± 0.000080	0.280833 ± 0.000049	-2.1490963191495878 %	-5.085423492540409 %
	Mini Batch Size
		256	0.933231 ± 0.000031	0.278336 ± 0.000041	-1.3691917318858353 %	-5.929610611673105 %
		512	0.946187 ± 0.000073	0.295880 ± 0.000036
		1024	0.927219 ± 0.000060	0.293300 ± 0.000058	-2.0046751224326833 %	-0.8719796853986297 %
	Encoder Number of Layers
		6	0.932599 ± 0.000067	0.282228 ± 0.000097	-1.4360577805464692 %	-4.6139762034876 %
		11	0.946187 ± 0.000073	0.295880 ± 0.000036
		21	0.893517 ± 0.000091	0.260980 ± 0.000021	-5.566527536310626 %	-11.795400721839925 %
	Decoder Layer Dimension
		256	0.922285 ± 0.000087	0.285425 ± 0.000019	-2.526043445148193 %	-3.5334779559111786 %
		512	0.946187 ± 0.000073	0.295880 ± 0.000036
		1024	0.908329 ± 0.000045	0.275253 ± 0.000035	-4.001050263198754 %	-6.971439785186467 %
	Number of HVGs
		1000	0.936048 ± 0.000056	0.288889 ± 0.000048	-1.071531500322927 %	-2.362704876097184 %
		2000	0.946187 ± 0.000073	0.295880 ± 0.000036
		3000	0.919652 ± 0.000080	0.272137 ± 0.000016	-2.8044091974594285 %	-8.024472647848317 %
	DSBN
		Yes	0.946187 ± 0.000073	0.295880 ± 0.000036
		No	0.833289 ± 0.000054	0.213700 ± 0.000080	-11.931889708275818 %	-27.774970389751026 %
Tabula Muris	Lambda	0.003	0.690604 ± 0.000122	0.313407 ± 0.000011	-2.717205400400921 %	-8.472444410806323 %
		0.005	0.709893 ± 0.000144	0.342418 ± 0.000016
		0.007	0.664236 ± 0.000089	0.335946 ± 0.000020	-6.4314807251119905 %	-1.890187176623876 %
	Mini Batch Size	512	0.672393 ± 0.000156	0.323538 ± 0.000037	-5.282543142969014 %	-5.513659590104907 %
		1024	0.691404 ± 0.000098	0.337317 ± 0.000010	-2.604410745090851 %	-1.4897002617143318 %
		2048	0.709893 ± 0.000144	0.342418 ± 0.000016
	Encoder Number of Layers
		11	0.672856 ± 0.000386	0.336256 ± 0.000015	-5.217265137140384 %	-1.7995114035228552 %
		21	0.709893 ± 0.000144	0.342418 ± 0.000016
		29	0.695658 ± 0.000141	0.317693 ± 0.000027	-2.005182515860824 %	-7.2206664426301055 %
	Decoder Layer Dimension
		512	0.681574 ± 0.000101	0.332257 ± 0.000008	-3.989232808589807 %	-2.9676105526739294 %
		1024	0.709893 ± 0.000144	0.342418 ± 0.000016
		2048	0.692849 ± 0.000065	0.325336 ± 0.000034	-2.400887804442651 %	-4.988728544417733 %
	Number of HVGs
		1000	0.661401 ± 0.000169	0.316354 ± 0.000020	-6.830843274581704 %	-7.611712948475387 %
		2000	0.709893 ± 0.000144	0.342418 ± 0.000016
		3000	0.717017 ± 0.000120	0.335706 ± 0.000018	1.003599061465342 %	-1.9602280530582339 %
	DSBN
		Yes	0.709893 ± 0.000144	0.342418 ± 0.000016
		No	0.650303 ± 0.000109	0.265840 ± 0.000025	-8.394159750100119 %	-22.36405613717214 %
Crosstissue Immune	Lambda	0.003	0.473737 ± 0.000315	0.243156 ± 0.000030	-7.237508200421681 %	-2.301291634475949 %
		0.005	0.510699 ± 0.000308	0.248884 ± 0.000044
		0.007	0.494820 ± 0.000109	0.234123 ± 0.000038	-3.1092790874538525 %	-5.93082241309646 %
	Mini Batch Size
		512	0.461651 ± 0.000483	0.227600 ± 0.000046	-9.60414431640171 %	-8.551596369701024 %
		1024	0.485938 ± 0.000407	0.234916 ± 0.000056	-4.848405428109171 %	-5.612102270351076 %
		2048	0.510699 ± 0.000308	0.248884 ± 0.000044
	Encoder Number of Layers
		11	0.449715 ± 0.000161	0.230860 ± 0.000063	-11.941222333187634 %	-7.2418493556319685 %
		21	0.510699 ± 0.000308	0.248884 ± 0.000044
		29	0.492170 ± 0.000157	0.239499 ± 0.000039	-3.6281599845572865 %	-3.7708340957419497 %
	Decoder Layer Dimension
		512	0.469216 ± 0.000239	0.232820 ± 0.000029	-8.122767810214965 %	-6.4541846644 %
		1024	0.510699 ± 0.000308	0.248884 ± 0.000044
		2048	0.496092 ± 0.000143	0.240243 ± 0.000039	-2.860250113614989 %	-3.4717758235473477 %
	Number of HVGs
		1000	0.459954 ± 0.000631	0.220259 ± 0.000038	-9.936449905861734 %	-11.50118547301522 %
		2000	0.510699 ± 0.000308	0.248884 ± 0.000044
		3000	0.502707 ± 0.000248	0.237958 ± 0.000040	-1.5648984114562619 %	-4.389971240076193 %
	DSBN
		Yes	0.510699 ± 0.000308	0.248884 ± 0.000044
		No	0.446985 ± 0.000321	0.189781 ± 0.000061	-12.475785510179307 %	-23.746907765955864 %
- ± error indicates variance of scores over 5 independent runs - Default hyperparameter values are marked in green - When changing one hyperparameter value, other hyperparameters are kept same as default - Max values in each column are highlighted in bold
