# Supplementary material for: scDecorr: feature decorrelation based representation learning enables self-supervised alignment of multiple single-cell experiments
Source: Sci Rep. 2026 Apr 29;16:13782. doi: 10.1038/s41598-026-50586-z (PMC13128840; doi:10.1038/s41598-026-50586-z)
Supplement: Supplementary file 9 — Supplementary Information 9. [file 41598_2026_50586_MOESM9_ESM.xlsx]

## Sheet: Sheet1
group	names	scores	logfoldchanges	pvals	pvals_adj
0	LDHB	83.2991	1.78574	0	0
0	CCR7	72.6774	3.39807	0	0
0	CD3D	70.4381	2.05905	0	0
0	NOSIP	70.3633	1.94185	0	0
0	CD3E	69.0686	2.03555	0	0
0	LTB	68.075	2.0426	0	0
0	CD7	61.8324	1.88357	0	0
0	LEF1	58.8336	2.88151	0	0
0	CD27	54.6744	1.96394	0	0
0	CD3G	54.1287	1.83763	0	0
0	IL7R	51.8117	1.66218	0	0
0	MAL	48.7754	2.47193	0	0
0	CAMK4	36.7521	2.19247	1.07669e-295	1.24473e-294
0	BCL11B	36.0229	1.69476	3.66966e-284	4.14651e-283
0	PTPRCAP	32.1086	1.67101	3.34178e-226	3.32515e-225
0	TSHZ2	28.7262	3.10063	1.79473e-181	1.58126e-180
0	TXK	28.0417	1.72637	5.03865e-173	4.30654e-172
0	TRAT1	25.1574	1.61461	1.17211e-139	8.91336e-139
0	NELL2	24.6248	2.30351	6.84704e-134	5.12887e-133
0	APBA2	21.6584	2.16447	5.06188e-104	3.46704e-103
0	LRRN3	17.5784	4.25097	3.60606e-69	2.1658e-68
0	CD8B	15.6821	1.62235	2.00508e-55	1.11393e-54
0	PLEKHB1	14.3677	2.26886	8.24984e-47	4.44735e-46
0	MDS2	10.2433	2.61516	1.26873e-24	5.76695e-24
0	ANKRD55	8.08086	2.87906	6.43101e-16	2.61423e-15
0	FAM153B	4.60812	2.64338	4.06332e-06	1.21112e-05
0	TMEM25	2.64452	1.54557	0.00818066	0.0180191
1	S100A9	125.618	7.01542	0	0
1	S100A8	124.942	6.88485	0	0
1	LYZ	121.933	6.71056	0	0
1	VCAN	119.606	7.07934	0	0
1	S100A12	118.967	6.99814	0	0
1	FCN1	118.91	6.04706	0	0
1	CTSS	118.28	4.74036	0	0
1	FTL	118.038	2.88015	0	0
1	MNDA	117.307	5.93852	0	0
1	S100A6	116.776	2.8773	0	0
1	CSTA	116.541	5.5511	0	0
1	TYROBP	114.36	4.80872	0	0
1	NEAT1	112.01	3.83209	0	0
1	CST3	111.505	4.92774	0	0
1	LGALS1	111.189	4.08816	0	0
1	LST1	111.015	4.18798	0	0
1	CD14	110.867	6.77055	0	0
1	MS4A6A	110.519	5.76959	0	0
1	FTH1	109.734	2.11074	0	0
1	S100A11	108.669	3.45597	0	0
1	PSAP	108.437	3.8243	0	0
1	SRGN	108.319	3.07521	0	0
1	TSPO	108.257	2.85756	0	0
1	AP1S2	108.146	3.76304	0	0
1	FOS	108.083	3.51683	0	0
1	TYMP	107.588	4.35786	0	0
1	AIF1	107.434	3.87976	0	0
1	FGL2	106.381	5.15846	0	0
1	DUSP1	105.015	3.10871	0	0
1	S100A4	104.407	2.63493	0	0
2	IL32	80.5922	2.78408	0	0
2	IL7R	71.2797	2.75033	0	0
2	LTB	70.6294	2.29424	0	0
2	CD3D	65.5041	2.10578	0	0
2	CD3E	59.2447	1.92506	0	0
2	CD2	58.7867	2.09502	0	0
2	CD3G	49.9996	1.84983	0	0
2	CD69	44.8404	1.67093	0	0
2	ITGB1	42.7341	1.76214	0	0
2	SPOCK2	40.9452	1.73819	0	0
2	SYNE2	34.7885	1.70757	3.6302e-265	9.94576e-264
2	CD6	34.6288	1.7895	9.33003e-263	2.48801e-261
2	TNFAIP3	33.7117	1.71792	3.89535e-249	9.50085e-248
2	BCL11B	31.6488	1.5487	7.86709e-220	1.65623e-218
2	TRAT1	31.1523	1.93712	4.71768e-213	9.72718e-212
2	MAL	30.0328	1.61165	3.66061e-198	6.84226e-197
2	KLRB1	28.8411	1.55656	6.5557e-183	1.15012e-181
2	INPP4B	27.3973	2.13158	2.94981e-165	4.50353e-164
2	GATA3	27.238	2.28496	2.30874e-163	3.4981e-162
2	CD40LG	26.8288	2.24571	1.49144e-158	2.17729e-157
2	TNFRSF4	23.4923	3.80575	4.88462e-122	5.74661e-121
2	SIT1	22.8825	1.66739	6.93776e-116	7.92886e-115
2	ITK	21.5108	1.52689	1.2335e-102	1.25228e-101
2	GPR171	13.5907	1.65218	4.54416e-42	3.1339e-41
2	CRIP2	13.4184	2.21604	4.71823e-41	3.188e-40
2	SIRPG	12.0577	1.58592	1.76693e-33	1.11128e-32
2	TIGIT	10.3246	1.64952	5.45582e-25	3.14456e-24
2	CXCR3	10.0096	1.61071	1.3835e-23	7.77248e-23
2	FXYD7	8.72182	2.33834	2.73758e-18	1.39673e-17
2	TNFRSF18	8.30561	1.82708	9.93058e-17	5.00281e-16
3	CCL5	78.2069	5.39785	0	0
3	NKG7	75.7928	5.08298	0	0
3	GZMA	69.0711	4.44428	0	0
3	CST7	67.1846	4.22625	0	0
3	IL32	65.3417	2.96892	0	0
3	CTSW	62.4658	3.49165	0	0
3	HCST	58.6993	2.01574	0	0
3	LYAR	53.3361	3.12618	0	0
3	KLRG1	53.043	4.14535	0	0
3	CD3D	49.7449	2.12449	0	0
3	GZMK	48.9479	4.49375	0	0
3	GZMM	47.7867	2.66658	0	0
3	PRF1	47.1865	3.35739	0	0
3	HOPX	44.5478	2.9332	0	0
3	DUSP2	43.2971	2.70847	0	0
3	CD3E	43.1226	1.85236	0	0
3	KLRB1	40.812	3.26968	0	0
3	GNLY	40.228	3.49918	0	0
3	SYNE2	38.409	2.425	0	0
3	MATK	37.2352	3.07081	1.84139e-303	1.36399e-301
3	CD8A	37.1796	3.55254	1.45663e-302	1.04045e-300
3	GZMH	37.1388	4.16011	6.64275e-302	4.58121e-300
3	CD3G	35.7555	1.78512	5.42934e-280	3.61956e-278
3	MYO1F	35.1832	1.6397	3.61795e-271	2.33416e-269
3	KLRD1	34.0065	3.1602	1.78336e-253	9.90754e-252
3	SAMD3	33.7377	2.69037	1.62191e-249	8.7671e-248
3	CD2	31.9843	1.64063	1.80409e-224	9.49521e-223
3	CD247	28.384	1.56489	3.18435e-177	1.44743e-175
3	SPOCK2	27.0748	1.6236	1.95224e-161	7.96831e-160
3	CMC1	27.0541	2.44985	3.42014e-161	1.36805e-159
4	CD79A	83.3453	7.14133	0	0
4	MS4A1	80.1982	7.29288	0	0
4	CD37	79.756	2.75022	0	0
4	CD79B	78.8238	5.44118	0	0
4	CD74	78.6495	4.08409	0	0
4	HLA-DPB1	75.7987	3.83698	0	0
4	HLA-DRA	73.8893	4.25776	0	0
4	HLA-DQB1	73.1888	4.04285	0	0
4	HLA-DPA1	72.1059	3.80183	0	0
4	HLA-DQA1	68.9457	4.23591	0	0
4	HLA-DRB1	68.2434	3.55324	0	0
4	BANK1	67.113	6.54385	0	0
4	CD22	55.3521	6.3626	0	0
4	HLA-DRB5	53.937	3.07097	0	0
4	RALGPS2	53.1294	5.45522	0	0
4	VPREB3	52.8951	5.92317	0	0
4	MEF2C	52.6835	3.18407	0	0
4	HLA-DMA	51.1865	2.59754	0	0
4	HLA-DMB	50.0456	2.80358	0	0
4	HLA-DQA2	45.7906	3.77881	0	0
4	BLK	45.5445	5.83507	0	0
4	HVCN1	44.9634	3.62236	0	0
4	TCL1A	43.5632	5.66507	0	0
4	2026-03-01	43.0448	2.71127	0	0
4	LTB	43.0337	1.88273	0	0
4	P2RX5	42.2426	4.85376	0	0
4	SWAP70	41.5108	4.20281	0	0
4	FCER2	40.3459	5.7964	0	0
4	SPIB	39.8784	4.74737	0	0
4	FAM129C	39.6273	4.90499	0	0
5	NKG7	68.1684	6.49463	0	0
5	GNLY	65.0365	7.15369	0	0
5	CST7	62.1501	5.16456	0	0
5	CTSW	61.9683	4.72233	0	0
5	KLRF1	61.8026	7.16535	0	0
5	PRF1	61.2853	6.07663	0	0
5	GZMA	61.1834	5.21209	0	0
5	HOPX	59.8779	5.00686	0	0
5	GZMB	59.2384	6.09061	0	0
5	KLRD1	59.1476	5.94304	0	0
5	KLRB1	56.9485	4.63971	0	0
5	CD7	56.9121	3.40464	0	0
5	IFITM2	52.2767	2.46716	0	0
5	FGFBP2	51.3875	6.08198	0	0
5	CD247	51.1507	3.58634	0	0
5	HCST	50.9268	2.24841	0	0
5	SPON2	50.7613	6.20655	0	0
5	CLIC3	49.8141	5.55661	0	0
5	GZMM	47.3015	3.38414	0	0
5	FCGR3A	47.269	4.3729	0	0
5	PLAC8	47.0974	2.44503	0	0
5	MATK	46.2381	4.40041	0	0
5	ITGB2	45.5645	2.16264	0	0
5	IL2RB	45.2918	5.10758	0	0
5	CMC1	44.7482	4.09955	0	0
5	CCL4	44.4402	4.5231	0	0
5	ID2	44.089	2.59111	0	0
5	CCL5	43.1003	3.88158	0	0
5	MYO1F	40.9228	2.3514	0	0
5	FCER1G	40.393	2.68578	0	0
6	HBB	57.3396	10.6262	0	0
6	HBA2	57.2657	9.86166	0	0
6	HBA1	57.1595	9.70218	0	0
6	SNCA	57.1097	6.55135	0	0
6	SLC25A37	55.9335	5.31399	0	0
6	BPGM	55.9056	5.95901	0	0
6	UBB	54.227	2.91841	0	0
6	FECH	54.2044	5.47777	0	0
6	BLVRB	53.4352	4.29972	0	0
6	HEMGN	48.1445	5.04582	0	0
6	GMPR	46.9338	5.528	0	0
6	MKRN1	46.8704	3.16173	0	0
6	NCOA4	46.5087	2.98223	0	0
6	PRDX2	46.0863	2.80719	0	0
6	HMBS	43.3882	4.25331	0	0
6	GYPC	39.4967	2.15195	0	0
6	TMCC2	38.4213	6.93838	0	0
6	KLF1	37.3225	4.21872	7.07635e-305	1.50561e-303
6	KRT1	37.2997	6.24001	1.65921e-304	3.49307e-303
6	LGALS3	37.1149	2.50123	1.61672e-301	3.36817e-300
6	PDZK1IP1	37.113	5.5115	1.73647e-301	3.58035e-300
6	TRIM58	36.5964	5.28554	3.26634e-293	6.40459e-292
6	MYL4	36.4011	4.14171	4.09269e-290	7.94697e-289
6	UROD	33.5865	2.59595	2.64186e-247	4.84745e-246
6	CA2	31.3274	3.04383	1.97809e-215	3.32452e-214
6	ARL4A	31.1162	2.67441	1.45418e-212	2.4036e-211
6	NFE2	28.7683	2.84318	5.35491e-182	8.11349e-181
6	RHCE	27.5466	4.25934	4.86015e-167	7.20022e-166
6	ANKRD9	24.7773	4.67741	1.57604e-135	2.14427e-134
6	MPO	22.6818	2.28879	6.78116e-114	8.8067e-113
7	STMN1	48.879	4.28282	0	0
7	HNRNPA1	47.5023	1.75148	0	0
7	FABP5	42.9409	3.83217	0	0
7	PRSS57	42.892	6.58608	0	0
7	HMGA1	42.6244	3.03734	0	0
7	NPM1	41.3729	1.53847	0	0
7	ANKRD28	40.9762	3.68392	0	0
7	SOX4	37.8105	3.57697	0	0
7	CLEC11A	37.2553	4.26931	8.70894e-304	8.29423e-302
7	HBA1	37.0351	3.47272	3.11844e-300	2.83495e-298
7	HBA2	36.7021	4.13254	6.76853e-295	5.64044e-293
7	H2AFZ	36.6745	2.21425	1.86498e-294	1.49199e-292
7	DUT	36.5243	2.39986	4.56318e-292	3.51013e-290
7	HMGB1	36.447	1.65531	7.6753e-291	5.6854e-289
7	HBB	36.3331	4.40382	4.86025e-289	3.4716e-287
7	TUBB	36.1707	2.44892	1.7589e-286	1.21303e-284
7	IGFBP7	35.9302	3.47159	1.03221e-282	6.88143e-281
7	EGFL7	34.6507	5.74227	4.35304e-263	2.48745e-261
7	SPINK2	34.5807	5.85766	4.92859e-262	2.7381e-260
7	TYMS	33.2437	4.32766	2.52016e-242	1.3264e-240
7	ITM2C	32.2825	2.65257	1.23221e-228	6.16103e-227
7	HMGB2	32.0191	2.16992	5.9187e-225	2.75288e-223
7	SERPINB1	31.2937	1.93259	5.67692e-215	2.52308e-213
7	GSTP1	31.2833	1.83885	7.87657e-215	3.42459e-213
7	CYTL1	31.1924	5.59424	1.35285e-213	5.75682e-212
7	PSMA2	30.7433	1.88587	1.50129e-207	6.00515e-206
7	MPO	28.7722	5.34271	4.78208e-182	1.73894e-180
7	MEST	28.2383	4.56899	1.98099e-175	6.95086e-174
7	MGST1	27.0395	2.47861	5.0781e-161	1.6927e-159
7	PCNA	26.5911	2.54514	8.59717e-156	2.72926e-154
8	FCGR3A	54.716	7.07012	0	0
8	LST1	54.023	4.93293	0	0
8	AIF1	53.737	4.47554	0	0
8	SAT1	53.0449	4.28745	0	0
8	FCER1G	52.5941	4.56434	0	0
8	MS4A7	51.8542	5.27846	0	0
8	COTL1	51.7789	3.50823	0	0
8	SERPINA1	50.84	4.78888	0	0
8	FTH1	50.6276	2.4834	0	0
8	FTL	50.5647	2.98721	0	0
8	PSAP	49.0931	4.12277	0	0
8	S100A11	48.5085	3.35499	0	0
8	CD68	47.7737	4.16841	0	0
8	RHOC	47.7412	4.44956	0	0
8	OAZ1	47.5889	1.86371	0	0
8	CFD	47.046	3.9621	0	0
8	IFITM3	46.8735	4.67208	0	0
8	LRRC25	46.5147	4.59308	0	0
8	PILRA	46.1709	4.36991	0	0
8	TYROBP	45.8933	3.94642	0	0
8	HCK	45.6426	4.25458	0	0
8	CSF1R	45.3519	4.81279	0	0
8	IFI30	44.8209	5.00828	0	0
8	LILRB2	44.8088	4.14297	0	0
8	NPC2	44.7744	2.92771	0	0
8	LYN	44.4238	3.35055	0	0
8	ARPC3	43.9936	1.89255	0	0
8	MYL6	43.6497	1.54125	0	0
8	ARPC2	43.62	1.8096	0	0
8	ASAH1	43.5585	3.0575	0	0
9	CD74	47.8365	4.84292	0	0
9	HLA-DRA	47.2099	5.48658	0	0
9	HLA-DPA1	47.2094	5.02333	0	0
9	HLA-DRB1	47.004	5.44197	0	0
9	CST3	46.7004	4.87857	0	0
9	HLA-DQA1	46.1632	5.46029	0	0
9	HLA-DQB1	45.8757	4.60549	0	0
9	HLA-DMA	45.6371	4.14545	0	0
9	HLA-DMB	42.6869	3.97742	0	0
9	ANXA2	41.7182	3.48727	0	0
9	HLA-DPB1	41.5144	3.79868	0	0
9	GSTP1	40.1681	2.72105	0	0
9	GRN	39.2681	3.33013	0	0
9	ALDH2	38.5872	3.49278	0	0
9	HLA-DRB5	38.4623	4.02267	0	0
9	ARPC1B	38.0379	2.06023	0	0
9	CPVL	37.1754	4.1751	1.70579e-302	1.62456e-300
9	S100A10	36.9432	2.24083	9.35106e-299	8.50096e-297
9	FCER1A	36.1435	6.58273	4.7036e-286	4.09009e-284
9	LYZ	35.7276	4.51467	1.47517e-279	1.22931e-277
9	CTSH	35.3383	3.06248	1.51527e-273	1.12242e-271
9	COTL1	35.2005	2.45732	1.96429e-271	1.40307e-269
9	ARPC2	34.9922	1.58908	2.95186e-268	2.03576e-266
9	TAGLN2	34.6378	2.39257	6.82934e-263	4.40603e-261
9	LY86	34.4731	2.94136	2.03211e-260	1.27007e-258
9	PLD4	34.2633	3.52203	2.75962e-257	1.6725e-255
9	TGFBI	33.9209	2.9693	3.27642e-252	1.9273e-250
9	IFI30	33.4558	3.81448	2.12114e-245	1.21208e-243
9	PHACTR1	31.9918	2.40492	1.41862e-224	7.27496e-223
9	CALM2	31.9749	1.74676	2.43376e-224	1.21688e-222
10	PRDX2	49.7924	5.19719	0	0
10	BLVRB	49.3068	5.03922	0	0
10	TUBB	48.6325	4.14247	0	0
10	UROD	48.5729	4.77212	0	0
10	CA2	48.5213	6.78367	0	0
10	HMGB2	48.401	4.11459	0	0
10	KLF1	47.8572	6.18603	0	0
10	GYPC	47.4283	3.18636	0	0
10	HMBS	47.2686	5.32976	0	0
10	HBB	46.3219	8.76048	0	0
10	HBA1	45.846	7.67995	0	0
10	MYL4	45.5233	6.0175	0	0
10	HBA2	44.9492	7.59817	0	0
10	FECH	44.894	4.654	0	0
10	HEMGN	44.0928	5.83068	0	0
10	BIRC5	43.9951	5.64098	0	0
10	SNCA	43.8927	4.39183	0	0
10	SLC25A37	43.311	4.27939	0	0
10	PTTG1	43.1649	4.82253	0	0
10	HMGB1	42.9728	2.10896	0	0
10	RFESD	42.6374	5.34173	0	0
10	GATA1	42.5708	5.94141	0	0
10	NUSAP1	42.5345	5.55877	0	0
10	TYMS	41.9447	5.03216	0	0
10	CENPF	41.5678	5.72195	0	0
10	GFI1B	40.8838	6.02007	0	0
10	PCNA	40.6294	3.86066	0	0
10	ANK1	39.7651	5.13035	0	0
10	MKI67	39.6628	5.27796	0	0
10	RRM2	39.541	5.8311	0	0
11	CD74	36.7553	3.49328	9.56393e-296	1.91279e-292
11	ITM2C	35.5782	5.29136	3.05036e-277	3.05036e-274
11	MZB1	34.5765	5.95208	5.69841e-262	3.79894e-259
11	TCF4	32.1369	4.38622	1.34563e-226	6.72814e-224
11	DERL3	31.76	6.46582	2.31182e-221	9.24728e-219
11	IRF8	29.6734	4.37926	1.69088e-193	5.63628e-191
11	IRF7	29.4697	4.37168	7.04901e-191	2.014e-188
11	TSPAN13	29.3707	4.3136	1.30096e-189	3.2524e-187
11	NPC2	29.1954	2.71528	2.21966e-187	4.93258e-185
11	HLA-DRA	28.1028	2.94056	9.05852e-174	1.8117e-171
11	HLA-DRB1	27.8806	2.69108	4.58552e-171	8.33731e-169
11	PLAC8	27.5389	2.54957	6.01771e-167	1.00295e-164
11	PLD4	27.3436	5.38724	1.28832e-164	1.98203e-162
11	SPIB	27.2219	4.11082	3.57254e-163	5.10363e-161
11	HLA-DMA	27.1999	2.48025	6.51763e-163	8.69017e-161
11	GNG7	27.1049	3.32285	8.62989e-162	1.07874e-159
11	FAM129C	27.0086	4.10033	1.17245e-160	1.37936e-158
11	HLA-DPA1	26.8374	2.42999	1.1839e-158	1.31544e-156
11	ALOX5AP	26.0546	2.99589	1.19198e-149	1.25472e-147
11	SERPINF1	25.976	6.8687	9.24195e-149	9.24195e-147
11	GZMB	25.8955	4.88304	7.48654e-148	7.13004e-146
11	RNASE6	25.6892	3.32333	1.54296e-145	1.40269e-143
11	LILRA4	25.661	8.03987	3.18344e-145	2.76821e-143
11	STMN1	24.6358	2.45792	5.21967e-134	4.34972e-132
11	BLNK	24.5605	4.21993	3.34346e-133	2.67477e-131
11	MEF2C	24.3976	1.90794	1.81337e-131	1.3949e-129
11	CLIC3	24.3592	3.78325	4.63063e-131	3.4301e-129
11	HLA-DQA1	24.2806	2.37625	3.14501e-130	2.24643e-128
11	TAGLN2	24.0687	1.98867	5.31964e-128	3.66872e-126
11	IL3RA	23.9416	6.16507	1.13104e-126	7.54025e-125
12	PPBP	17.5496	10.2035	5.98685e-69	1.19737e-65
12	PF4	17.4002	10.3281	8.21647e-68	8.21647e-65
12	NRGN	17.0363	7.47375	4.41929e-65	2.9462e-62
12	GNG11	16.3432	9.13043	4.86078e-60	2.43039e-57
12	TUBB1	15.6995	9.69968	1.52335e-55	6.09339e-53
12	CLU	15.1295	8.42713	1.03439e-51	3.44796e-49
12	RGS18	14.9434	6.40776	1.7196e-50	4.91313e-48
12	SPARC	14.6488	8.29783	1.37017e-48	3.42543e-46
12	HIST1H2AC	14.5239	7.0315	8.54673e-48	1.89927e-45
12	TAGLN2	14.5125	3.61653	1.01015e-47	2.0203e-45
12	CCL5	14.3143	4.69237	1.78102e-46	3.23821e-44
12	TREML1	13.8699	10.0219	9.6349e-44	1.60582e-41
12	GP9	13.8533	9.95276	1.21457e-43	1.86858e-41
12	MMD	13.5102	6.49838	1.36106e-41	1.94437e-39
12	NCOA4	13.4493	4.21376	3.10873e-41	4.00261e-39
12	ACRBP	13.4471	8.70384	3.20209e-41	4.00261e-39
12	CMTM5	13.3637	10.3314	9.85442e-41	1.15934e-38
12	OAZ1	12.9099	2.33028	3.96059e-38	4.40066e-36
12	ITGA2B	12.4295	8.60336	1.80656e-35	1.90164e-33
12	MYL12A	12.2079	2.19164	2.81992e-34	2.81992e-32
12	TSC22D1	11.9732	6.33639	4.90717e-33	4.6735e-31
12	MYL9	11.7977	8.94227	4.0123e-32	3.64754e-30
12	PTCRA	11.7259	8.25291	9.39401e-32	8.1687e-30
12	2026-03-02	11.6366	5.03701	2.68566e-31	2.23805e-29
12	CTTN	11.5989	8.69646	4.17353e-31	3.33883e-29
12	RUFY1	11.5799	5.40674	5.2086e-31	4.00661e-29
12	TMEM40	11.4711	10.0804	1.8423e-30	1.36467e-28
12	HLA-E	11.3216	1.59166	1.02634e-29	7.33101e-28
12	PRKAR2B	11.0269	6.54918	2.8341e-28	1.95455e-26
12	CD9	11.0105	6.461	3.40053e-28	2.26702e-26
